# Supplementary material for: (2-Hydroxy­phenyl­imido-κN)(methano­lato-κO)[2-(2-oxidobenzyl­ideneamino)phenolato-κ2 O,N,O′](triphenyl­phosphine-κP)rhenium(V)
Source: Acta Crystallogr Sect E Struct Rep Online. 2008 May 3;64(Pt 6):m773. doi: 10.1107/S1600536808010684 (PMC2961474; doi:10.1107/S1600536808010684)
Supplement: Supplementary file 1 [file e-64-0m773-sup1.cif]

##############################################################################
###                                                                        ###
###        Electronic paper (Acta Crystallographica Section E)             ###
###                                                                        ###
##############################################################################
#                                                                            #
# This CIF contains the data in a paper accepted for publication in Acta     #
# Crystallographica Section E. It conforms to the requirements of Notes      #
# for Authors for Section E, and has been peer reviewed under the auspices   #
# of the IUCr Commission on Journals.                                        #
#                                                                            #
# Full details of the Crystallographic Information File format               #
# are given in the paper "The Crystallographic Information File (CIF):       #
# a New Standard Archive File for Crystallography" by S. R. Hall, F. H.      #
# Allen and I. D. Brown [Acta Cryst. (1991), A47, 655-685].                  #
#                                                                            #
# The current version of the core CIF dictionary is obtainable from          #
# ftp://ftp.iucr.org/pub/cif_core.dic. The current version number is 2.4.    #
#                                                                            #
# Software is freely available for graphical display of the structure(s) in  #
# this CIF.  For information consult the CIF home page http://www.iucr.org/  #
# cif/home.html                                                              #
#                                                                            #
# This file may be used for bona fide research purposes within the           #
# scientific community so long as proper attribution is given to the journal # 
# article from which it was obtained.                                        #
#                                                                            #
##############################################################################
                                             
data_I
_audit_creation_method     CRYSTALS_ver_12.85
_chemical_name_systematic
;
(2-Hydroxyphenylimido-\kN)(methanolato-\kO)[2-(2-
oxidobenzylideneamino)phenolato-
\k^2^O,N,O'](triphenylphosphine-\kP)rhenium(V)
;
_chemical_formula_moiety     'C38 H32 N2 O4 P1 Re1'
_chemical_formula_sum     'C38 H32 N2 O4 P1 Re1'
_chemical_formula_iupac
                           '[Re (C6 H5 N O) (C13 H9 N O2) (C H3 O) (C18 H15 P)]'
_chemical_formula_weight     797.86
_chemical_melting_point     ?
_symmetry_cell_setting     'monoclinic'
_symmetry_space_group_name_H-M     'P 21/n'
_symmetry_space_group_name_Hall     '-P 2yn'
loop_
    _symmetry_equiv_pos_as_xyz
    'x,y,z'
    '-x,-y,-z'
    '-x+1/2,y+1/2,-z+1/2'
    'x+1/2,-y+1/2,z+1/2'
_cell_length_a     10.0193(2)
_cell_length_b     32.9759(3)
_cell_length_c     19.4605(2)
_cell_angle_alpha     90
_cell_angle_beta     90.1597(4)
_cell_angle_gamma     90
_cell_volume     6429.64(16)
_cell_formula_units_Z     8
_cell_measurement_reflns_used     56004
_cell_measurement_theta_min     5
_cell_measurement_theta_max     28
_cell_measurement_temperature     150
_exptl_crystal_description     'plate'
_exptl_crystal_colour     'dark brown'
_exptl_crystal_size_max     0.24
_exptl_crystal_size_mid     0.24
_exptl_crystal_size_min     0.06
_exptl_crystal_density_diffrn     1.648
_exptl_crystal_density_meas     ?
_exptl_crystal_density_method     'not measured'
_exptl_crystal_F_000     3168
_exptl_absorpt_coefficient_mu     3.874
_exptl_absorpt_correction_type     multi-scan
_exptl_absorpt_process_details     '(DENZO/SCALEPACK; Otwinowski & Minor, 1997)'
_exptl_absorpt_correction_T_min     0.39
_exptl_absorpt_correction_T_max     0.79
_diffrn_ambient_temperature     150
_diffrn_radiation_type     'Mo K\a'
_diffrn_radiation_wavelength     0.71073
_diffrn_radiation_monochromator     'graphite'
_diffrn_measurement_device_type     'Area'
_diffrn_measurement_device     'Nonius KappaCCD'
_diffrn_measurement_method     \w
_diffrn_reflns_number     56004
_diffrn_reflns_av_R_equivalents     0.052
_diffrn_reflns_theta_min     5.172
_diffrn_reflns_theta_max     27.549
_diffrn_reflns_theta_full     25.070
_diffrn_measured_fraction_theta_max     0.941
_diffrn_measured_fraction_theta_full     0.970
_diffrn_reflns_limit_h_min     -12
_diffrn_reflns_limit_h_max     12
_diffrn_reflns_limit_k_min     -42
_diffrn_reflns_limit_k_max     42
_diffrn_reflns_limit_l_min     -25
_diffrn_reflns_limit_l_max     25
_diffrn_standards_number     0
_diffrn_standards_interval_count     .
_diffrn_standards_interval_time     .
_diffrn_standards_decay_%     ?
_reflns_number_total     14195
_reflns_number_gt     10958
_reflns_threshold_expression     I>2\s(I)
_refine_ls_structure_factor_coef     Fsqd
_refine_ls_matrix_type     full
_refine_ls_R_factor_all     0.0674
_refine_ls_R_factor_gt     0.0457
_refine_ls_wR_factor_all     0.0852
_refine_ls_wR_factor_gt     0.0788
_refine_ls_wR_factor_ref     0.0851
_refine_ls_goodness_of_fit_ref     0.9892
_refine_ls_number_reflns     13952
_refine_ls_number_parameters     847
_refine_ls_number_restraints     614
_refine_ls_hydrogen_treatment     constr
_refine_ls_weighting_scheme     calc
_refine_ls_weighting_details
;
Method= Modified Sheldrick (2008)
w=1/[\s^2^(F^2^)+(0.01P)^2^+33.25P], where P=[max(Fo^2^,0) + 2Fc^2^]/3
;
_atom_sites_solution_hydrogens     geom
_atom_sites_solution_primary     direct
_refine_ls_shift/su_max     0.001896
_refine_diff_density_max     2.85
_refine_diff_density_min     -3.36
_refine_ls_extinction_method     'None'
loop_
    _atom_type_symbol
    _atom_type_scat_dispersion_real
    _atom_type_scat_dispersion_imag
    _atom_type_scat_source
    C 0.0033 0.0016 'International Tables Vol C 4.2.6.8 and 6.1.1.4'
    H 0.0000 0.0000 'International Tables Vol C 4.2.6.8 and 6.1.1.4'
    N 0.0061 0.0033 'International Tables Vol C 4.2.6.8 and 6.1.1.4'
    O 0.0106 0.0060 'International Tables Vol C 4.2.6.8 and 6.1.1.4'
    P 0.1023 0.0942 'International Tables Vol C 4.2.6.8 and 6.1.1.4'
    Re -1.0185 7.2310 'International Tables Vol C 4.2.6.8 and 6.1.1.4'
_computing_data_collection     'COLLECT (Nonius, 2001).'
_computing_cell_refinement     'DENZO/SCALEPACK (Otwinowski & Minor, 1997)'
_computing_data_reduction     'DENZO/SCALEPACK (Otwinowski & Minor, 1997)'
_computing_structure_solution     'SIR92 (Altomare <i>et al.</i>,  1994)'
_computing_structure_refinement     'CRYSTALS (Betteridge <i>et al.</i>,  2003)'
_computing_molecular_graphics     'CAMERON (Watkin <i>et al.</i>,  1996)'
_computing_publication_material     'CRYSTALS (Betteridge <i>et al.</i>,  2003)'
loop_
    _atom_site_type_symbol
    _atom_site_label
    _atom_site_fract_x
    _atom_site_fract_y
    _atom_site_fract_z
    _atom_site_U_iso_or_equiv
    _atom_site_adp_type
    _atom_site_occupancy
    _atom_site_disorder_assembly
    _atom_site_disorder_group
    Re Re1 0.335488(19) 0.426935(7) 0.267904(10) 0.0258 Uani 1.0000 . .
    O O1 0.4009(3) 0.45761(11) 0.35638(18) 0.0311 Uani 1.0000 . .
    C C1 0.5212(5) 0.44409(16) 0.3784(2) 0.0256 Uani 1.0000 . .
    C C2 0.5808(5) 0.46241(18) 0.4355(3) 0.0354 Uani 1.0000 . .
    C C3 0.7041(6) 0.4494(2) 0.4585(3) 0.0428 Uani 1.0000 . .
    C C4 0.7718(6) 0.4188(2) 0.4258(3) 0.0450 Uani 1.0000 . .
    C C5 0.7142(5) 0.40022(18) 0.3692(3) 0.0390 Uani 1.0000 . .
    C C6 0.5893(5) 0.41223(17) 0.3462(3) 0.0295 Uani 1.0000 . .
    N N1 0.5143(4) 0.39498(14) 0.2899(2) 0.0353 Uani 1.0000 . .
    C C7 0.5504(6) 0.36392(18) 0.2578(3) 0.0394 Uani 1.0000 . .
    C C8 0.4841(5) 0.34664(17) 0.1976(3) 0.0321 Uani 1.0000 . .
    C C9 0.5415(6) 0.31020(18) 0.1743(3) 0.0401 Uani 1.0000 . .
    C C10 0.4927(6) 0.2899(2) 0.1185(3) 0.0464 Uani 1.0000 . .
    C C11 0.3827(7) 0.3060(2) 0.0845(3) 0.0476 Uani 1.0000 . .
    C C12 0.3247(6) 0.34162(19) 0.1052(3) 0.0378 Uani 1.0000 . .
    C C13 0.3724(5) 0.36310(17) 0.1623(3) 0.0332 Uani 1.0000 . .
    O O2 0.3101(4) 0.39741(12) 0.17743(17) 0.0350 Uani 1.0000 . .
    N N2 0.2287(4) 0.39752(13) 0.3194(2) 0.0242 Uani 1.0000 . .
    C C14 0.1583(5) 0.37914(16) 0.3718(2) 0.0251 Uani 1.0000 . .
    C C15 0.0806(5) 0.34454(16) 0.3589(3) 0.0311 Uani 1.0000 . .
    C C16 0.0163(5) 0.32490(18) 0.4116(3) 0.0378 Uani 1.0000 . .
    C C17 0.0291(5) 0.33928(18) 0.4783(3) 0.0363 Uani 1.0000 . .
    C C18 0.1056(5) 0.37316(17) 0.4923(3) 0.0324 Uani 1.0000 . .
    C C19 0.1705(5) 0.39350(16) 0.4391(2) 0.0255 Uani 1.0000 . .
    O O3 0.2464(3) 0.42580(11) 0.45571(17) 0.0316 Uani 1.0000 . .
    O O4 0.4528(3) 0.46395(12) 0.2215(2) 0.0390 Uani 1.0000 . .
    C C20 0.5704(6) 0.4654(3) 0.1904(4) 0.0755 Uani 1.0000 . .
    P P1 0.14834(12) 0.46856(4) 0.23254(6) 0.0235 Uani 1.0000 . .
    C C21 0.0321(5) 0.43868(16) 0.1788(3) 0.0265 Uani 1.0000 . .
    C C22 -0.0394(5) 0.40837(19) 0.2099(3) 0.0389 Uani 1.0000 . .
    C C23 -0.1214(6) 0.3834(2) 0.1718(3) 0.0459 Uani 1.0000 . .
    C C24 -0.1324(7) 0.3893(2) 0.1015(4) 0.0552 Uani 1.0000 . .
    C C25 -0.0620(7) 0.4197(2) 0.0704(3) 0.0566 Uani 1.0000 . .
    C C26 0.0197(6) 0.44445(19) 0.1090(3) 0.0393 Uani 1.0000 . .
    C C27 0.1911(5) 0.51265(16) 0.1801(2) 0.0252 Uani 1.0000 . .
    C C28 0.2798(5) 0.50819(18) 0.1253(2) 0.0313 Uani 1.0000 . .
    C C29 0.3110(6) 0.54079(19) 0.0842(3) 0.0392 Uani 1.0000 . .
    C C30 0.2544(6) 0.57833(19) 0.0968(3) 0.0418 Uani 1.0000 . .
    C C31 0.1678(6) 0.58301(18) 0.1505(3) 0.0405 Uani 1.0000 . .
    C C32 0.1367(5) 0.55041(17) 0.1929(3) 0.0331 Uani 1.0000 . .
    C C33 0.0393(5) 0.48936(15) 0.2985(2) 0.0239 Uani 1.0000 . .
    C C34 0.0928(5) 0.50044(16) 0.3615(2) 0.0274 Uani 1.0000 . .
    C C35 0.0119(5) 0.51914(16) 0.4101(3) 0.0290 Uani 1.0000 . .
    C C36 -0.1211(5) 0.52736(17) 0.3962(3) 0.0352 Uani 1.0000 . .
    C C37 -0.1735(5) 0.51677(18) 0.3336(3) 0.0389 Uani 1.0000 . .
    C C38 -0.0951(5) 0.49755(18) 0.2851(3) 0.0343 Uani 1.0000 . .
    Re Re2 0.65712(2) 0.188938(7) 0.281907(11) 0.0288 Uani 1.0000 . .
    O O5 0.7172(3) 0.23421(11) 0.35005(19) 0.0353 Uani 1.0000 . .
    C C39 0.6234(5) 0.26209(16) 0.3650(3) 0.0270 Uani 1.0000 . .
    C C40 0.6492(6) 0.29110(18) 0.4152(3) 0.0360 Uani 1.0000 . .
    C C41 0.5526(7) 0.31904(18) 0.4336(3) 0.0496 Uani 1.0000 . .
    C C42 0.4290(7) 0.3181(2) 0.4027(3) 0.0544 Uani 1.0000 . .
    C C43 0.4026(6) 0.2901(2) 0.3520(3) 0.0497 Uani 1.0000 . .
    C C44 0.4983(5) 0.26254(16) 0.3323(2) 0.0301 Uani 1.0000 . .
    N N103 0.4943(5) 0.22937(17) 0.2813(3) 0.0279 Uani 0.7292 1 2
    C C145 0.3975(7) 0.2261(2) 0.2390(3) 0.0316 Uani 0.7292 1 2
    C C46 0.3818(5) 0.19131(16) 0.1954(3) 0.0307 Uani 1.0000 . .
    C C47 0.2645(6) 0.1960(2) 0.1550(3) 0.0537 Uani 1.0000 . .
    C C48 0.2186(7) 0.1650(3) 0.1142(3) 0.0669 Uani 1.0000 . .
    C C49 0.2873(7) 0.1293(3) 0.1119(3) 0.0598 Uani 1.0000 . .
    C C50 0.3991(6) 0.12388(19) 0.1494(3) 0.0389 Uani 1.0000 . .
    C C51 0.4511(5) 0.15396(17) 0.1918(3) 0.0300 Uani 1.0000 . .
    O O6 0.5628(3) 0.14568(11) 0.22653(19) 0.0342 Uani 1.0000 . .
    N N4 0.7487(4) 0.21231(13) 0.2162(2) 0.0290 Uani 1.0000 . .
    C C52 0.8353(5) 0.23423(16) 0.1770(3) 0.0268 Uani 1.0000 . .
    C C53 0.8459(5) 0.22802(17) 0.1053(3) 0.0338 Uani 1.0000 . .
    C C54 0.9336(6) 0.25030(18) 0.0662(3) 0.0376 Uani 1.0000 . .
    C C55 1.0136(6) 0.27876(19) 0.0977(3) 0.0430 Uani 1.0000 . .
    C C56 1.0058(6) 0.28569(19) 0.1671(3) 0.0411 Uani 1.0000 . .
    C C57 0.9162(5) 0.26396(17) 0.2072(3) 0.0328 Uani 1.0000 . .
    O O7 0.9078(4) 0.27265(13) 0.27508(19) 0.0496 Uani 1.0000 . .
    O O8 0.5679(3) 0.16633(11) 0.36129(18) 0.0346 Uani 1.0000 . .
    C C58 0.5740(6) 0.1690(2) 0.4332(3) 0.0454 Uani 1.0000 . .
    P P2 0.84347(12) 0.14393(4) 0.30527(6) 0.0237 Uani 1.0000 . .
    C C59 0.9067(5) 0.11364(16) 0.2334(2) 0.0245 Uani 1.0000 . .
    C C60 0.8667(5) 0.12224(17) 0.1664(3) 0.0309 Uani 1.0000 . .
    C C61 0.9140(6) 0.09914(18) 0.1123(3) 0.0351 Uani 1.0000 . .
    C C62 0.9999(6) 0.06725(19) 0.1250(3) 0.0411 Uani 1.0000 . .
    C C63 1.0381(5) 0.05808(18) 0.1910(3) 0.0390 Uani 1.0000 . .
    C C64 0.9927(5) 0.08123(17) 0.2453(3) 0.0309 Uani 1.0000 . .
    C C65 0.8028(5) 0.10430(16) 0.3673(2) 0.0270 Uani 1.0000 . .
    C C66 0.7012(5) 0.07760(18) 0.3496(3) 0.0353 Uani 1.0000 . .
    C C67 0.6680(6) 0.04605(18) 0.3925(3) 0.0396 Uani 1.0000 . .
    C C68 0.7342(6) 0.0408(2) 0.4543(3) 0.0434 Uani 1.0000 . .
    C C69 0.8325(6) 0.0677(2) 0.4733(3) 0.0488 Uani 1.0000 . .
    C C70 0.8689(5) 0.0992(2) 0.4296(3) 0.0396 Uani 1.0000 . .
    C C71 0.9885(5) 0.16904(16) 0.3422(2) 0.0262 Uani 1.0000 . .
    C C72 0.9667(5) 0.19405(19) 0.3990(3) 0.0372 Uani 1.0000 . .
    C C73 1.0719(6) 0.2129(2) 0.4330(3) 0.0434 Uani 1.0000 . .
    C C74 1.2007(6) 0.20680(19) 0.4107(3) 0.0421 Uani 1.0000 . .
    C C75 1.2234(6) 0.18277(18) 0.3542(3) 0.0389 Uani 1.0000 . .
    C C76 1.1182(5) 0.16410(16) 0.3200(3) 0.0293 Uani 1.0000 . .
    H H31 0.2729 0.4390 0.4232 0.0514 Uiso 1.0000 . .
    H H71 0.8482 0.2609 0.2969 0.0742 Uiso 1.0000 . .
    H H21 0.5361 0.4835 0.4581 0.0421 Uiso 1.0000 . .
    H H2452 0.7422 0.4617 0.4979 0.0513 Uiso 1.0000 . .
    H H41 0.8558 0.4108 0.4413 0.0530 Uiso 1.0000 . .
    H H51 0.7582 0.3798 0.3462 0.0462 Uiso 1.0000 . .
    H H2453 0.6262 0.3499 0.2742 0.0481 Uiso 1.0000 . .
    H H91 0.6156 0.2996 0.1981 0.0502 Uiso 1.0000 . .
    H H101 0.5316 0.2660 0.1036 0.0590 Uiso 1.0000 . .
    H H111 0.3473 0.2922 0.0470 0.0569 Uiso 1.0000 . .
    H H121 0.2513 0.3519 0.0807 0.0441 Uiso 1.0000 . .
    H H151 0.0713 0.3344 0.3140 0.0389 Uiso 1.0000 . .
    H H161 -0.0335 0.3020 0.4020 0.0459 Uiso 1.0000 . .
    H H171 -0.0163 0.3258 0.5138 0.0437 Uiso 1.0000 . .
    H H181 0.1145 0.3827 0.5369 0.0393 Uiso 1.0000 . .
    H H201 0.5826 0.4920 0.1712 0.1122 Uiso 1.0000 . .
    H H203 0.6414 0.4601 0.2221 0.1121 Uiso 1.0000 . .
    H H202 0.5735 0.4457 0.1541 0.1123 Uiso 1.0000 . .
    H H221 -0.0325 0.4045 0.2577 0.0491 Uiso 1.0000 . .
    H H231 -0.1684 0.3625 0.1935 0.0549 Uiso 1.0000 . .
    H H241 -0.1880 0.3727 0.0751 0.0649 Uiso 1.0000 . .
    H H251 -0.0692 0.4241 0.0227 0.0711 Uiso 1.0000 . .
    H H261 0.0650 0.4652 0.0869 0.0453 Uiso 1.0000 . .
    H H281 0.3180 0.4826 0.1170 0.0376 Uiso 1.0000 . .
    H H291 0.3679 0.5379 0.0470 0.0482 Uiso 1.0000 . .
    H H301 0.2756 0.6000 0.0681 0.0522 Uiso 1.0000 . .
    H H311 0.1293 0.6082 0.1579 0.0514 Uiso 1.0000 . .
    H H321 0.0796 0.5539 0.2306 0.0399 Uiso 1.0000 . .
    H H341 0.1833 0.4956 0.3710 0.0337 Uiso 1.0000 . .
    H H351 0.0468 0.5264 0.4526 0.0330 Uiso 1.0000 . .
    H H361 -0.1752 0.5396 0.4293 0.0436 Uiso 1.0000 . .
    H H371 -0.2608 0.5223 0.3240 0.0449 Uiso 1.0000 . .
    H H381 -0.1322 0.4902 0.2428 0.0404 Uiso 1.0000 . .
    H H401 0.7335 0.2919 0.4368 0.0421 Uiso 1.0000 . .
    H H411 0.5731 0.3383 0.4667 0.0648 Uiso 1.0000 . .
    H H421 0.3643 0.3361 0.4165 0.0589 Uiso 1.0000 . .
    H H431 0.3196 0.2898 0.3310 0.0620 Uiso 1.0000 . .
    H H471 0.2176 0.2202 0.1557 0.0651 Uiso 1.0000 . .
    H H481 0.1399 0.1688 0.0885 0.0800 Uiso 1.0000 . .
    H H491 0.2579 0.1081 0.0835 0.0719 Uiso 1.0000 . .
    H H501 0.4457 0.0993 0.1478 0.0450 Uiso 1.0000 . .
    H H531 0.7926 0.2084 0.0845 0.0392 Uiso 1.0000 . .
    H H541 0.9359 0.2465 0.0180 0.0459 Uiso 1.0000 . .
    H H551 1.0748 0.2937 0.0719 0.0517 Uiso 1.0000 . .
    H H561 1.0616 0.3051 0.1869 0.0487 Uiso 1.0000 . .
    H H582 0.4868 0.1631 0.4514 0.0674 Uiso 1.0000 . .
    H H581 0.6012 0.1960 0.4479 0.0674 Uiso 1.0000 . .
    H H583 0.6377 0.1494 0.4513 0.0672 Uiso 1.0000 . .
    H H601 0.8080 0.1438 0.1584 0.0379 Uiso 1.0000 . .
    H H611 0.8878 0.1054 0.0679 0.0419 Uiso 1.0000 . .
    H H621 1.0312 0.0518 0.0883 0.0500 Uiso 1.0000 . .
    H H631 1.0949 0.0363 0.1987 0.0452 Uiso 1.0000 . .
    H H641 1.0190 0.0747 0.2903 0.0345 Uiso 1.0000 . .
    H H661 0.6552 0.0811 0.3079 0.0415 Uiso 1.0000 . .
    H H671 0.6011 0.0278 0.3799 0.0469 Uiso 1.0000 . .
    H H681 0.7119 0.0192 0.4826 0.0540 Uiso 1.0000 . .
    H H691 0.8739 0.0645 0.5156 0.0578 Uiso 1.0000 . .
    H H701 0.9377 0.1165 0.4424 0.0458 Uiso 1.0000 . .
    H H721 0.8809 0.1986 0.4147 0.0439 Uiso 1.0000 . .
    H H731 1.0535 0.2295 0.4703 0.0488 Uiso 1.0000 . .
    H H741 1.2725 0.2186 0.4343 0.0527 Uiso 1.0000 . .
    H H751 1.3101 0.1788 0.3386 0.0487 Uiso 1.0000 . .
    H H761 1.1369 0.1476 0.2821 0.0347 Uiso 1.0000 . .
    N N203 0.4631(14) 0.2133(4) 0.2461(7) 0.0287 Uani 0.2708 1 1
    C C245 0.4222(16) 0.2442(5) 0.2775(7) 0.0289 Uani 0.2708 1 1
    H H1451 0.3334 0.2472 0.2359 0.0398 Uiso 0.7292 1 2
    H H2451 0.3385 0.2555 0.2647 0.0398 Uiso 0.2708 1 1
loop_
    _atom_site_aniso_label
    _atom_site_aniso_U_11
    _atom_site_aniso_U_22
    _atom_site_aniso_U_33
    _atom_site_aniso_U_12
    _atom_site_aniso_U_13
    _atom_site_aniso_U_23
    Re1 0.02088(10) 0.03125(12) 0.02539(11) 0.00382(9) 0.00238(8) 0.00394(9)
    O1 0.0259(18) 0.030(2) 0.037(2) -0.0006(15) -0.0077(15) 0.0008(16)
    C1 0.020(2) 0.030(3) 0.027(3) -0.004(2) -0.0071(19) 0.007(2)
    C2 0.037(3) 0.038(3) 0.031(3) -0.006(2) 0.000(2) -0.004(2)
    C3 0.038(3) 0.061(4) 0.029(3) -0.015(3) -0.011(2) 0.007(3)
    C4 0.029(3) 0.051(4) 0.054(4) -0.001(2) -0.007(2) 0.016(3)
    C5 0.032(3) 0.037(3) 0.048(3) 0.006(2) 0.003(2) 0.008(2)
    C6 0.028(3) 0.032(3) 0.029(3) -0.006(2) -0.002(2) 0.004(2)
    N1 0.035(2) 0.036(3) 0.035(2) 0.003(2) 0.0063(19) 0.005(2)
    C7 0.043(3) 0.036(3) 0.040(3) 0.005(2) 0.013(2) 0.006(2)
    C8 0.036(3) 0.034(3) 0.027(3) -0.005(2) 0.003(2) -0.001(2)
    C9 0.045(3) 0.039(3) 0.036(3) 0.005(2) 0.008(2) 0.007(2)
    C10 0.060(4) 0.042(4) 0.036(3) 0.013(3) 0.012(3) -0.003(2)
    C11 0.061(4) 0.052(4) 0.030(3) -0.001(3) 0.005(3) -0.012(3)
    C12 0.037(3) 0.051(4) 0.025(3) 0.003(2) 0.004(2) 0.002(2)
    C13 0.041(3) 0.031(3) 0.028(3) 0.001(2) 0.013(2) 0.001(2)
    O2 0.039(2) 0.040(2) 0.0260(19) 0.0152(17) 0.0013(15) -0.0028(16)
    N2 0.019(2) 0.030(2) 0.024(2) 0.0037(17) -0.0035(16) -0.0042(17)
    C14 0.021(2) 0.029(3) 0.025(2) 0.002(2) 0.0053(19) 0.000(2)
    C15 0.028(3) 0.032(3) 0.034(3) -0.001(2) 0.005(2) -0.003(2)
    C16 0.029(3) 0.037(3) 0.047(3) -0.007(2) 0.007(2) 0.000(2)
    C17 0.035(3) 0.035(3) 0.039(3) 0.002(2) 0.009(2) 0.006(2)
    C18 0.033(3) 0.038(3) 0.026(3) 0.003(2) 0.005(2) -0.003(2)
    C19 0.022(2) 0.027(3) 0.027(3) 0.002(2) 0.0003(19) 0.002(2)
    O3 0.0334(19) 0.036(2) 0.0252(18) -0.0073(16) 0.0014(15) -0.0004(16)
    O4 0.0212(18) 0.047(2) 0.049(2) 0.0023(16) 0.0080(16) 0.0198(18)
    C20 0.036(3) 0.093(5) 0.098(5) 0.011(3) 0.013(3) 0.042(3)
    P1 0.0205(6) 0.0314(8) 0.0185(6) 0.0014(5) -0.0006(5) -0.0006(6)
    C21 0.020(2) 0.033(3) 0.026(3) 0.004(2) -0.0038(19) -0.008(2)
    C22 0.028(3) 0.049(4) 0.040(3) 0.000(2) -0.009(2) 0.003(2)
    C23 0.039(3) 0.042(4) 0.058(4) -0.009(2) 0.004(3) -0.004(3)
    C24 0.050(4) 0.058(4) 0.058(4) -0.015(3) -0.015(3) -0.021(3)
    C25 0.067(4) 0.071(5) 0.032(3) -0.013(3) -0.012(3) -0.013(3)
    C26 0.045(3) 0.044(3) 0.029(3) -0.007(2) -0.007(2) -0.003(2)
    C27 0.023(2) 0.030(3) 0.022(2) 0.001(2) -0.0038(19) 0.001(2)
    C28 0.028(3) 0.044(3) 0.022(2) -0.001(2) -0.006(2) 0.000(2)
    C29 0.040(3) 0.052(4) 0.025(3) -0.013(3) -0.001(2) 0.001(2)
    C30 0.050(3) 0.037(3) 0.038(3) -0.011(3) -0.008(2) 0.011(2)
    C31 0.043(3) 0.027(3) 0.052(3) -0.001(2) -0.004(3) 0.005(2)
    C32 0.031(3) 0.034(3) 0.034(3) 0.000(2) 0.001(2) -0.002(2)
    C33 0.024(2) 0.027(3) 0.021(2) 0.0042(19) 0.0030(19) 0.0036(19)
    C34 0.028(3) 0.032(3) 0.022(2) 0.001(2) -0.002(2) 0.001(2)
    C35 0.037(3) 0.030(3) 0.021(2) -0.001(2) -0.002(2) -0.005(2)
    C36 0.040(3) 0.036(3) 0.030(3) 0.004(2) 0.011(2) -0.003(2)
    C37 0.027(3) 0.046(4) 0.044(3) 0.007(2) 0.009(2) -0.002(2)
    C38 0.029(3) 0.047(3) 0.027(3) 0.004(2) -0.002(2) -0.002(2)
    Re2 0.02128(11) 0.03115(13) 0.03394(12) 0.00348(9) 0.00380(8) 0.00742(10)
    O5 0.0309(19) 0.036(2) 0.040(2) 0.0039(16) 0.0085(16) 0.0016(17)
    C39 0.026(3) 0.029(3) 0.026(3) -0.002(2) 0.005(2) -0.002(2)
    C40 0.037(3) 0.041(3) 0.030(3) -0.013(2) 0.001(2) -0.002(2)
    C41 0.085(4) 0.029(3) 0.036(3) -0.011(3) 0.016(3) -0.010(2)
    C42 0.060(4) 0.050(4) 0.054(4) 0.030(3) 0.019(3) 0.015(3)
    C43 0.041(3) 0.065(4) 0.043(3) 0.014(3) 0.001(2) 0.021(3)
    C44 0.033(2) 0.030(2) 0.027(2) -0.0051(19) -0.0010(18) 0.0018(18)
    N103 0.027(2) 0.026(3) 0.031(2) 0.0012(19) 0.0012(19) 0.0043(19)
    C145 0.032(3) 0.029(3) 0.034(3) 0.003(2) -0.002(2) 0.001(2)
    C46 0.032(2) 0.030(2) 0.030(2) -0.0026(19) -0.0023(18) 0.0005(18)
    C47 0.041(3) 0.069(4) 0.051(4) 0.022(3) 0.008(3) 0.024(3)
    C48 0.036(3) 0.127(6) 0.038(3) -0.022(3) -0.020(3) 0.010(3)
    C49 0.061(4) 0.089(5) 0.029(3) -0.041(3) 0.003(3) -0.011(3)
    C50 0.046(3) 0.040(3) 0.031(3) -0.008(2) 0.009(2) -0.008(2)
    C51 0.025(3) 0.039(3) 0.026(3) -0.005(2) 0.000(2) 0.004(2)
    O6 0.0297(19) 0.030(2) 0.043(2) -0.0045(15) -0.0053(16) 0.0109(16)
    N4 0.025(2) 0.032(3) 0.030(2) 0.0013(18) 0.0009(17) 0.0028(18)
    C52 0.027(3) 0.024(3) 0.030(3) 0.005(2) -0.001(2) 0.005(2)
    C53 0.035(3) 0.032(3) 0.034(3) -0.002(2) -0.004(2) 0.001(2)
    C54 0.043(3) 0.043(3) 0.028(3) 0.004(2) 0.007(2) 0.008(2)
    C55 0.044(3) 0.047(4) 0.038(3) -0.004(3) 0.012(2) 0.011(2)
    C56 0.037(3) 0.040(3) 0.047(3) -0.011(2) 0.005(2) 0.002(2)
    C57 0.036(3) 0.031(3) 0.031(3) -0.003(2) 0.009(2) -0.002(2)
    O7 0.056(3) 0.057(3) 0.036(2) -0.027(2) 0.0111(18) -0.0117(19)
    O8 0.0298(19) 0.037(2) 0.037(2) 0.0049(16) 0.0123(15) 0.0092(16)
    C58 0.043(3) 0.058(4) 0.036(3) 0.012(3) 0.012(2) 0.005(3)
    P2 0.0213(6) 0.0301(8) 0.0197(6) 0.0015(5) -0.0002(5) -0.0002(5)
    C59 0.022(2) 0.029(3) 0.023(2) 0.000(2) 0.0010(19) -0.003(2)
    C60 0.030(3) 0.036(3) 0.026(3) -0.005(2) -0.001(2) -0.001(2)
    C61 0.042(3) 0.046(3) 0.018(2) -0.009(2) 0.002(2) -0.005(2)
    C62 0.038(3) 0.047(4) 0.038(3) -0.014(2) 0.012(2) -0.019(2)
    C63 0.029(3) 0.036(3) 0.052(3) 0.005(2) 0.002(2) -0.012(2)
    C64 0.027(3) 0.037(3) 0.029(3) 0.003(2) -0.003(2) -0.001(2)
    C65 0.024(2) 0.033(3) 0.024(2) 0.002(2) -0.0009(19) 0.000(2)
    C66 0.035(3) 0.041(3) 0.030(3) 0.001(2) -0.003(2) 0.007(2)
    C67 0.045(3) 0.038(3) 0.036(3) -0.009(2) 0.001(2) 0.005(2)
    C68 0.050(3) 0.047(4) 0.034(3) 0.002(3) 0.002(2) 0.016(2)
    C69 0.038(3) 0.076(4) 0.032(3) -0.005(3) -0.002(2) 0.017(3)
    C70 0.030(3) 0.055(4) 0.033(3) -0.002(2) -0.006(2) 0.009(2)
    C71 0.030(3) 0.026(3) 0.022(2) -0.001(2) -0.0020(19) 0.002(2)
    C72 0.029(3) 0.054(4) 0.028(3) -0.002(2) -0.002(2) -0.010(2)
    C73 0.044(3) 0.054(4) 0.032(3) -0.002(3) -0.005(2) -0.016(2)
    C74 0.039(3) 0.045(4) 0.042(3) -0.012(2) -0.007(2) 0.001(3)
    C75 0.030(3) 0.039(3) 0.048(3) -0.008(2) 0.006(2) 0.004(2)
    C76 0.027(3) 0.030(3) 0.031(3) -0.004(2) 0.006(2) 0.001(2)
    N203 0.029(3) 0.028(4) 0.029(3) 0.001(3) -0.001(3) 0.002(3)
    C245 0.031(4) 0.029(4) 0.027(3) -0.002(3) -0.002(3) 0.001(3)
loop_
    _geom_bond_atom_site_label_1
    _geom_bond_atom_site_label_2
    _geom_bond_site_symmetry_1
    _geom_bond_site_symmetry_2
    _geom_bond_distance
    _geom_bond_publ_flag
    Re1 O1 . . 2.100(3) no
    Re1 N1 . . 2.122(5) no
    Re1 O2 . . 2.027(3) no
    Re1 N2 . . 1.760(4) no
    Re1 O4 . . 1.921(3) no
    Re1 P1 . . 2.4220(13) no
    O1 C1 . . 1.354(6) no
    C1 C2 . . 1.396(7) no
    C1 C6 . . 1.401(7) no
    C2 C3 . . 1.382(8) no
    C2 H21 . . 0.939 no
    C3 C4 . . 1.372(9) no
    C3 H2452 . . 0.947 no
    C4 C5 . . 1.386(8) no
    C4 H41 . . 0.931 no
    C5 C6 . . 1.386(7) no
    C5 H51 . . 0.922 no
    C6 N1 . . 1.444(7) no
    N1 C7 . . 1.254(7) no
    C7 C8 . . 1.461(8) no
    C7 H2453 . . 0.945 no
    C8 C9 . . 1.408(8) no
    C8 C13 . . 1.420(8) no
    C9 C10 . . 1.365(8) no
    C9 H91 . . 0.941 no
    C10 C11 . . 1.389(9) no
    C10 H101 . . 0.924 no
    C11 C12 . . 1.373(8) no
    C11 H111 . . 0.929 no
    C12 C13 . . 1.400(8) no
    C12 H121 . . 0.938 no
    C13 O2 . . 1.326(6) no
    N2 C14 . . 1.381(6) no
    C14 C15 . . 1.403(7) no
    C14 C19 . . 1.398(7) no
    C15 C16 . . 1.374(7) no
    C15 H151 . . 0.939 no
    C16 C17 . . 1.388(8) no
    C16 H161 . . 0.923 no
    C17 C18 . . 1.381(8) no
    C17 H171 . . 0.938 no
    C18 C19 . . 1.396(7) no
    C18 H181 . . 0.927 no
    C19 O3 . . 1.347(6) no
    O3 H31 . . 0.814 no
    O4 C20 . . 1.327(7) no
    C20 H201 . . 0.961 no
    C20 H203 . . 0.957 no
    C20 H202 . . 0.959 no
    P1 C21 . . 1.848(5) no
    P1 C27 . . 1.828(5) no
    P1 C33 . . 1.822(5) no
    C21 C22 . . 1.371(8) no
    C21 C26 . . 1.376(7) no
    C22 C23 . . 1.377(8) no
    C22 H221 . . 0.941 no
    C23 C24 . . 1.386(9) no
    C23 H231 . . 0.935 no
    C24 C25 . . 1.369(9) no
    C24 H241 . . 0.934 no
    C25 C26 . . 1.378(8) no
    C25 H251 . . 0.942 no
    C26 H261 . . 0.926 no
    C27 C28 . . 1.398(7) no
    C27 C32 . . 1.382(7) no
    C28 C29 . . 1.377(8) no
    C28 H281 . . 0.940 no
    C29 C30 . . 1.384(8) no
    C29 H291 . . 0.926 no
    C30 C31 . . 1.368(8) no
    C30 H301 . . 0.932 no
    C31 C32 . . 1.392(8) no
    C31 H311 . . 0.928 no
    C32 H321 . . 0.937 no
    C33 C34 . . 1.387(7) no
    C33 C38 . . 1.397(7) no
    C34 C35 . . 1.391(7) no
    C34 H341 . . 0.938 no
    C35 C36 . . 1.386(7) no
    C35 H351 . . 0.929 no
    C36 C37 . . 1.372(8) no
    C36 H361 . . 0.934 no
    C37 C38 . . 1.384(7) no
    C37 H371 . . 0.912 no
    C38 H381 . . 0.934 no
    Re2 O5 . . 2.084(4) no
    Re2 O6 . . 2.021(4) no
    Re2 N4 . . 1.754(4) no
    Re2 O8 . . 1.936(3) no
    Re2 P2 . . 2.4272(13) no
    Re2 N203 . . 2.214(14) no
    Re2 O5 . . 2.084(4) no
    Re2 N103 . . 2.107(6) no
    Re2 O6 . . 2.021(4) no
    Re2 N4 . . 1.754(4) no
    Re2 O8 . . 1.936(3) no
    Re2 P2 . . 2.4272(13) no
    O5 C39 . . 1.347(6) no
    C39 C40 . . 1.390(7) no
    C39 C44 . . 1.405(7) no
    C40 C41 . . 1.384(8) no
    C40 H401 . . 0.943 no
    C41 C42 . . 1.375(9) no
    C41 H411 . . 0.929 no
    C42 C43 . . 1.377(9) no
    C42 H421 . . 0.919 no
    C43 C44 . . 1.376(8) no
    C43 H431 . . 0.926 no
    C44 C245 . . 1.443(9) no
    C44 N103 . . 1.478(6) no
    N103 C145 . . 1.275(7) no
    C145 C46 . . 1.434(7) no
    C145 H1451 . . 0.950 no
    C46 C47 . . 1.421(8) no
    C46 C51 . . 1.416(7) no
    C46 N203 . . 1.469(9) no
    C46 C47 . . 1.421(8) no
    C46 C51 . . 1.416(7) no
    C47 C48 . . 1.372(10) no
    C47 H471 . . 0.927 no
    C48 C49 . . 1.366(11) no
    C48 H481 . . 0.940 no
    C49 C50 . . 1.348(9) no
    C49 H491 . . 0.937 no
    C50 C51 . . 1.390(8) no
    C50 H501 . . 0.934 no
    C51 O6 . . 1.334(6) no
    N4 C52 . . 1.365(6) no
    C52 C53 . . 1.413(7) no
    C52 C57 . . 1.401(7) no
    C53 C54 . . 1.377(7) no
    C53 H531 . . 0.931 no
    C54 C55 . . 1.377(8) no
    C54 H541 . . 0.947 no
    C55 C56 . . 1.372(8) no
    C55 H551 . . 0.934 no
    C56 C57 . . 1.390(7) no
    C56 H561 . . 0.932 no
    C57 O7 . . 1.354(6) no
    O7 H71 . . 0.830 no
    O8 C58 . . 1.404(6) no
    C58 H582 . . 0.965 no
    C58 H581 . . 0.973 no
    C58 H583 . . 0.973 no
    P2 C59 . . 1.833(5) no
    P2 C65 . . 1.826(5) no
    P2 C71 . . 1.819(5) no
    C59 C60 . . 1.393(7) no
    C59 C64 . . 1.391(7) no
    C60 C61 . . 1.384(7) no
    C60 H601 . . 0.936 no
    C61 C62 . . 1.380(8) no
    C61 H611 . . 0.926 no
    C62 C63 . . 1.373(8) no
    C62 H621 . . 0.933 no
    C63 C64 . . 1.382(7) no
    C63 H631 . . 0.928 no
    C64 H641 . . 0.938 no
    C65 C66 . . 1.389(7) no
    C65 C70 . . 1.390(7) no
    C66 C67 . . 1.375(7) no
    C66 H661 . . 0.940 no
    C67 C68 . . 1.382(8) no
    C67 H671 . . 0.932 no
    C68 C69 . . 1.375(9) no
    C68 H681 . . 0.930 no
    C69 C70 . . 1.392(8) no
    C69 H691 . . 0.927 no
    C70 H701 . . 0.929 no
    C71 C72 . . 1.396(7) no
    C71 C76 . . 1.381(7) no
    C72 C73 . . 1.389(8) no
    C72 H721 . . 0.925 no
    C73 C74 . . 1.377(8) no
    C73 H731 . . 0.929 no
    C74 C75 . . 1.375(8) no
    C74 H741 . . 0.938 no
    C75 C76 . . 1.388(7) no
    C75 H751 . . 0.931 no
    C76 H761 . . 0.936 no
    N203 C245 . . 1.256(9) no
    C245 H2451 . . 0.950 no
loop_
    _geom_angle_atom_site_label_1
    _geom_angle_atom_site_label_2
    _geom_angle_atom_site_label_3
    _geom_angle_site_symmetry_1
    _geom_angle_site_symmetry_2
    _geom_angle_site_symmetry_3
    _geom_angle
    _geom_angle_publ_flag
    O1 Re1 N1 . . . 79.17(16) no
    O1 Re1 O2 . . . 168.92(14) no
    N1 Re1 O2 . . . 92.33(16) no
    O1 Re1 N2 . . . 89.27(16) no
    N1 Re1 N2 . . . 97.22(17) no
    O2 Re1 N2 . . . 98.93(17) no
    O1 Re1 O4 . . . 83.63(16) no
    N1 Re1 O4 . . . 83.85(16) no
    O2 Re1 O4 . . . 88.43(16) no
    N2 Re1 O4 . . . 172.49(18) no
    O1 Re1 P1 . . . 101.51(10) no
    N1 Re1 P1 . . . 172.60(12) no
    O2 Re1 P1 . . . 86.01(10) no
    N2 Re1 P1 . . . 90.16(13) no
    O4 Re1 P1 . . . 88.90(11) no
    Re1 O1 C1 . . . 112.1(3) no
    O1 C1 C2 . . . 119.2(5) no
    O1 C1 C6 . . . 122.6(4) no
    C2 C1 C6 . . . 118.2(5) no
    C1 C2 C3 . . . 120.2(5) no
    C1 C2 H21 . . . 119.4 no
    C3 C2 H21 . . . 120.4 no
    C2 C3 C4 . . . 121.4(5) no
    C2 C3 H2452 . . . 119.1 no
    C4 C3 H2452 . . . 119.5 no
    C3 C4 C5 . . . 119.2(5) no
    C3 C4 H41 . . . 120.4 no
    C5 C4 H41 . . . 120.3 no
    C4 C5 C6 . . . 120.2(6) no
    C4 C5 H51 . . . 120.7 no
    C6 C5 H51 . . . 119.0 no
    C1 C6 C5 . . . 120.7(5) no
    C1 C6 N1 . . . 112.5(4) no
    C5 C6 N1 . . . 126.9(5) no
    Re1 N1 C6 . . . 113.3(3) no
    Re1 N1 C7 . . . 123.3(4) no
    C6 N1 C7 . . . 123.4(5) no
    N1 C7 C8 . . . 126.0(6) no
    N1 C7 H2453 . . . 117.7 no
    C8 C7 H2453 . . . 116.3 no
    C7 C8 C9 . . . 113.9(5) no
    C7 C8 C13 . . . 126.6(5) no
    C9 C8 C13 . . . 119.5(5) no
    C8 C9 C10 . . . 121.9(6) no
    C8 C9 H91 . . . 118.8 no
    C10 C9 H91 . . . 119.2 no
    C9 C10 C11 . . . 118.3(6) no
    C9 C10 H101 . . . 121.1 no
    C11 C10 H101 . . . 120.6 no
    C10 C11 C12 . . . 121.5(6) no
    C10 C11 H111 . . . 119.3 no
    C12 C11 H111 . . . 119.2 no
    C11 C12 C13 . . . 121.5(6) no
    C11 C12 H121 . . . 119.4 no
    C13 C12 H121 . . . 119.0 no
    C8 C13 C12 . . . 117.2(5) no
    C8 C13 O2 . . . 126.1(5) no
    C12 C13 O2 . . . 116.7(5) no
    Re1 O2 C13 . . . 123.0(3) no
    Re1 N2 C14 . . . 167.1(4) no
    N2 C14 C15 . . . 120.6(4) no
    N2 C14 C19 . . . 120.0(4) no
    C15 C14 C19 . . . 119.3(5) no
    C14 C15 C16 . . . 120.7(5) no
    C14 C15 H151 . . . 120.6 no
    C16 C15 H151 . . . 118.7 no
    C15 C16 C17 . . . 119.7(5) no
    C15 C16 H161 . . . 119.3 no
    C17 C16 H161 . . . 121.1 no
    C16 C17 C18 . . . 120.7(5) no
    C16 C17 H171 . . . 118.9 no
    C18 C17 H171 . . . 120.5 no
    C17 C18 C19 . . . 120.1(5) no
    C17 C18 H181 . . . 120.8 no
    C19 C18 H181 . . . 119.1 no
    C14 C19 C18 . . . 119.5(5) no
    C14 C19 O3 . . . 122.7(4) no
    C18 C19 O3 . . . 117.8(4) no
    C19 O3 H31 . . . 115.0 no
    Re1 O4 C20 . . . 141.5(4) no
    O4 C20 H201 . . . 108.9 no
    O4 C20 H203 . . . 111.0 no
    H201 C20 H203 . . . 108.9 no
    O4 C20 H202 . . . 110.0 no
    H201 C20 H202 . . . 109.0 no
    H203 C20 H202 . . . 109.0 no
    Re1 P1 C21 . . . 110.18(17) no
    Re1 P1 C27 . . . 115.27(16) no
    C21 P1 C27 . . . 104.9(2) no
    Re1 P1 C33 . . . 118.60(16) no
    C21 P1 C33 . . . 102.8(2) no
    C27 P1 C33 . . . 103.6(2) no
    P1 C21 C22 . . . 117.9(4) no
    P1 C21 C26 . . . 122.7(4) no
    C22 C21 C26 . . . 119.4(5) no
    C21 C22 C23 . . . 120.6(5) no
    C21 C22 H221 . . . 119.9 no
    C23 C22 H221 . . . 119.5 no
    C22 C23 C24 . . . 119.5(6) no
    C22 C23 H231 . . . 119.8 no
    C24 C23 H231 . . . 120.6 no
    C23 C24 C25 . . . 120.0(6) no
    C23 C24 H241 . . . 120.5 no
    C25 C24 H241 . . . 119.5 no
    C24 C25 C26 . . . 119.9(6) no
    C24 C25 H251 . . . 120.7 no
    C26 C25 H251 . . . 119.4 no
    C25 C26 C21 . . . 120.5(6) no
    C25 C26 H261 . . . 118.4 no
    C21 C26 H261 . . . 121.1 no
    P1 C27 C28 . . . 119.5(4) no
    P1 C27 C32 . . . 121.5(4) no
    C28 C27 C32 . . . 119.0(5) no
    C27 C28 C29 . . . 120.5(5) no
    C27 C28 H281 . . . 119.0 no
    C29 C28 H281 . . . 120.5 no
    C28 C29 C30 . . . 120.1(5) no
    C28 C29 H291 . . . 121.0 no
    C30 C29 H291 . . . 118.9 no
    C29 C30 C31 . . . 119.9(5) no
    C29 C30 H301 . . . 119.0 no
    C31 C30 H301 . . . 121.1 no
    C30 C31 C32 . . . 120.6(6) no
    C30 C31 H311 . . . 119.0 no
    C32 C31 H311 . . . 120.3 no
    C31 C32 C27 . . . 119.9(5) no
    C31 C32 H321 . . . 120.6 no
    C27 C32 H321 . . . 119.5 no
    P1 C33 C34 . . . 119.4(4) no
    P1 C33 C38 . . . 121.4(4) no
    C34 C33 C38 . . . 119.0(5) no
    C33 C34 C35 . . . 119.6(5) no
    C33 C34 H341 . . . 120.0 no
    C35 C34 H341 . . . 120.4 no
    C34 C35 C36 . . . 121.0(5) no
    C34 C35 H351 . . . 120.0 no
    C36 C35 H351 . . . 118.9 no
    C35 C36 C37 . . . 119.3(5) no
    C35 C36 H361 . . . 120.7 no
    C37 C36 H361 . . . 120.0 no
    C36 C37 C38 . . . 120.4(5) no
    C36 C37 H371 . . . 119.7 no
    C38 C37 H371 . . . 119.9 no
    C33 C38 C37 . . . 120.7(5) no
    C33 C38 H381 . . . 119.7 no
    C37 C38 H381 . . . 119.6 no
    O5 Re2 O6 . . . 168.12(14) no
    O5 Re2 N4 . . . 89.90(17) no
    O6 Re2 N4 . . . 99.58(17) no
    O5 Re2 O8 . . . 84.34(15) no
    O6 Re2 O8 . . . 86.41(15) no
    N4 Re2 O8 . . . 173.86(18) no
    O5 Re2 P2 . . . 95.64(10) no
    O6 Re2 P2 . . . 91.53(11) no
    N4 Re2 P2 . . . 90.08(14) no
    O8 Re2 P2 . . . 88.38(11) no
    O5 Re2 N203 . . . 101.1(3) no
    O6 Re2 N203 . . . 71.3(3) no
    N4 Re2 N203 . . . 94.1(4) no
    O8 Re2 N203 . . . 89.1(4) no
    P2 Re2 N203 . . . 162.8(3) no
    O5 Re2 N103 . . . 76.85(17) no
    O5 Re2 O6 . . . 168.12(14) no
    N103 Re2 O6 . . . 94.75(18) no
    O5 Re2 N4 . . . 89.90(17) no
    N103 Re2 N4 . . . 97.1(2) no
    O6 Re2 N4 . . . 99.58(17) no
    O5 Re2 O8 . . . 84.34(15) no
    N103 Re2 O8 . . . 83.63(19) no
    O6 Re2 O8 . . . 86.41(15) no
    N4 Re2 O8 . . . 173.86(18) no
    O5 Re2 P2 . . . 95.64(10) no
    N103 Re2 P2 . . . 169.50(15) no
    O6 Re2 P2 . . . 91.53(11) no
    N4 Re2 P2 . . . 90.08(14) no
    O8 Re2 P2 . . . 88.38(11) no
    Re2 O5 C39 . . . 115.3(3) no
    O5 C39 C40 . . . 119.6(5) no
    O5 C39 C44 . . . 122.1(5) no
    C40 C39 C44 . . . 118.3(5) no
    C39 C40 C41 . . . 120.7(5) no
    C39 C40 H401 . . . 119.8 no
    C41 C40 H401 . . . 119.5 no
    C40 C41 C42 . . . 120.1(6) no
    C40 C41 H411 . . . 118.8 no
    C42 C41 H411 . . . 121.1 no
    C41 C42 C43 . . . 119.9(6) no
    C41 C42 H421 . . . 119.5 no
    C43 C42 H421 . . . 120.6 no
    C42 C43 C44 . . . 120.7(6) no
    C42 C43 H431 . . . 119.5 no
    C44 C43 H431 . . . 119.8 no
    C39 C44 C43 . . . 120.1(5) no
    C39 C44 C245 . . . 143.1(8) no
    C43 C44 C245 . . . 96.7(8) no
    C39 C44 C43 . . . 120.1(5) no
    C39 C44 N103 . . . 108.6(5) no
    C43 C44 N103 . . . 131.2(5) no
    C44 N103 Re2 . . . 116.4(4) no
    C44 N103 C145 . . . 121.1(5) no
    Re2 N103 C145 . . . 122.5(5) no
    N103 C145 C46 . . . 122.1(6) no
    N103 C145 H1451 . . . 119.4 no
    C46 C145 H1451 . . . 118.4 no
    C47 C46 C51 . . . 118.2(5) no
    C47 C46 N203 . . . 140.8(8) no
    C51 C46 N203 . . . 101.0(7) no
    C145 C46 C47 . . . 109.3(5) no
    C145 C46 C51 . . . 132.2(5) no
    C47 C46 C51 . . . 118.2(5) no
    C46 C47 C48 . . . 121.0(6) no
    C46 C47 H471 . . . 120.3 no
    C48 C47 H471 . . . 118.7 no
    C47 C48 C49 . . . 119.5(6) no
    C47 C48 H481 . . . 119.1 no
    C49 C48 H481 . . . 121.3 no
    C48 C49 C50 . . . 121.0(6) no
    C48 C49 H491 . . . 120.3 no
    C50 C49 H491 . . . 118.7 no
    C49 C50 C51 . . . 122.5(6) no
    C49 C50 H501 . . . 120.7 no
    C51 C50 H501 . . . 116.8 no
    C46 C51 C50 . . . 117.9(5) no
    C46 C51 O6 . . . 124.3(5) no
    C50 C51 O6 . . . 117.8(5) no
    Re2 O6 C51 . . . 121.1(3) no
    Re2 N4 C52 . . . 167.3(4) no
    N4 C52 C53 . . . 121.7(5) no
    N4 C52 C57 . . . 120.2(5) no
    C53 C52 C57 . . . 118.1(5) no
    C52 C53 C54 . . . 121.2(5) no
    C52 C53 H531 . . . 119.0 no
    C54 C53 H531 . . . 119.7 no
    C53 C54 C55 . . . 119.3(5) no
    C53 C54 H541 . . . 119.7 no
    C55 C54 H541 . . . 121.0 no
    C54 C55 C56 . . . 121.1(5) no
    C54 C55 H551 . . . 120.3 no
    C56 C55 H551 . . . 118.6 no
    C55 C56 C57 . . . 120.4(6) no
    C55 C56 H561 . . . 119.0 no
    C57 C56 H561 . . . 120.6 no
    C52 C57 C56 . . . 119.9(5) no
    C52 C57 O7 . . . 121.4(5) no
    C56 C57 O7 . . . 118.7(5) no
    C57 O7 H71 . . . 116.5 no
    Re2 O8 C58 . . . 138.8(4) no
    O8 C58 H582 . . . 108.4 no
    O8 C58 H581 . . . 111.3 no
    H582 C58 H581 . . . 109.4 no
    O8 C58 H583 . . . 110.2 no
    H582 C58 H583 . . . 109.0 no
    H581 C58 H583 . . . 108.5 no
    Re2 P2 C59 . . . 117.23(16) no
    Re2 P2 C65 . . . 112.86(16) no
    C59 P2 C65 . . . 101.1(2) no
    Re2 P2 C71 . . . 114.13(17) no
    C59 P2 C71 . . . 105.8(2) no
    C65 P2 C71 . . . 104.1(2) no
    P2 C59 C60 . . . 120.3(4) no
    P2 C59 C64 . . . 120.4(4) no
    C60 C59 C64 . . . 119.3(5) no
    C59 C60 C61 . . . 120.1(5) no
    C59 C60 H601 . . . 119.3 no
    C61 C60 H601 . . . 120.6 no
    C60 C61 C62 . . . 119.9(5) no
    C60 C61 H611 . . . 119.4 no
    C62 C61 H611 . . . 120.8 no
    C61 C62 C63 . . . 120.5(5) no
    C61 C62 H621 . . . 119.3 no
    C63 C62 H621 . . . 120.2 no
    C62 C63 C64 . . . 120.1(5) no
    C62 C63 H631 . . . 119.4 no
    C64 C63 H631 . . . 120.5 no
    C59 C64 C63 . . . 120.1(5) no
    C59 C64 H641 . . . 120.3 no
    C63 C64 H641 . . . 119.6 no
    P2 C65 C66 . . . 117.1(4) no
    P2 C65 C70 . . . 123.8(4) no
    C66 C65 C70 . . . 119.1(5) no
    C65 C66 C67 . . . 120.5(5) no
    C65 C66 H661 . . . 119.6 no
    C67 C66 H661 . . . 119.9 no
    C66 C67 C68 . . . 120.4(6) no
    C66 C67 H671 . . . 120.2 no
    C68 C67 H671 . . . 119.4 no
    C67 C68 C69 . . . 119.7(6) no
    C67 C68 H681 . . . 119.7 no
    C69 C68 H681 . . . 120.6 no
    C68 C69 C70 . . . 120.4(5) no
    C68 C69 H691 . . . 118.9 no
    C70 C69 H691 . . . 120.7 no
    C69 C70 C65 . . . 119.8(5) no
    C69 C70 H701 . . . 119.4 no
    C65 C70 H701 . . . 120.8 no
    P2 C71 C72 . . . 117.1(4) no
    P2 C71 C76 . . . 125.1(4) no
    C72 C71 C76 . . . 117.8(5) no
    C71 C72 C73 . . . 121.4(5) no
    C71 C72 H721 . . . 120.3 no
    C73 C72 H721 . . . 118.3 no
    C72 C73 C74 . . . 119.7(5) no
    C72 C73 H731 . . . 119.0 no
    C74 C73 H731 . . . 121.3 no
    C73 C74 C75 . . . 119.5(5) no
    C73 C74 H741 . . . 120.2 no
    C75 C74 H741 . . . 120.2 no
    C74 C75 C76 . . . 120.8(5) no
    C74 C75 H751 . . . 120.0 no
    C76 C75 H751 . . . 119.3 no
    C75 C76 C71 . . . 120.8(5) no
    C75 C76 H761 . . . 118.8 no
    C71 C76 H761 . . . 120.4 no
    Re2 N203 C46 . . . 121.1(8) no
    Re2 N203 C245 . . . 115.4(9) no
    C46 N203 C245 . . . 123.0(11) no
    C44 C245 N203 . . . 121.8(12) no
    C44 C245 H2451 . . . 119.5 no
    N203 C245 H2451 . . . 118.7 no
loop_
    _geom_hbond_atom_site_label_D
    _geom_hbond_atom_site_label_H
    _geom_hbond_atom_site_label_A
    _geom_hbond_site_symmetry_D
    _geom_hbond_site_symmetry_H
    _geom_hbond_site_symmetry_A
    _geom_hbond_distance_DH
    _geom_hbond_distance_HA
    _geom_hbond_distance_DA
    _geom_hbond_angle_DHA
    _geom_hbond_publ_flag
    O3 H31 O1 . . . 0.81 1.93 2.693(8) 156 yes
    O7 H71 O5 . . . 0.83 1.89 2.720(8) 177 yes
    C34 H341 O1 . . . 0.94 2.53 3.397(8) 153 yes
    C60 H601 N4 . . . 0.94 2.59 3.342(8) 137 yes
    C72 H721 O5 . . . 0.92 2.38 2.983(8) 123 yes
data_global
_journal_date_recd_electronic     2008-03-28
_journal_date_accepted     2008-04-17
_journal_name_full     'Acta Crystallographica, Section E'
_journal_year     2008
_journal_volume     64
_journal_issue      6
_journal_page_first     m773
_journal_page_last     m773
_journal_paper_category     QM
_journal_coeditor_code     BR2071
_publ_contact_author_name     'Jonathan R. Dilworth'
_publ_contact_author_address
;
Chemistry Research Laboratory,
University of Oxford,
12 Mansfield Road,
Oxford,
OX1 3TA. UK.
;
_publ_contact_author_email     jon.dilworth@chem.ox.ac.uk
_publ_contact_author_fax     ?
_publ_contact_author_phone     '+44 1865 272689'
_publ_section_title
;\
(2-Hydroxyphenylimido-\k<i>N</i>)(methanolato-\k<i>O</i>)[2-(2-\
oxidobenzylideneamino)phenolato-\k^2^<i>O</i>,<i>N</i>,<i>O</i>']\
(triphenylphosphine-\k<i>P</i>)rhenium(V)
;
loop_
    _publ_author_name
    _publ_author_footnote
    _publ_author_address
    'Holland, Jason P.' .
;
Chemistry Research Laboratory,
University of Oxford,
12 Mansfield Road,
Oxford OX1 3TA
England
;
    'Barnard, Peter J.' .
;
Chemistry Research Laboratory,
University of Oxford,
12 Mansfield Road,
Oxford OX1 3TA
England
;
    'Dilworth, Jonathan R.' .
;
Chemistry Research Laboratory,
University of Oxford,
12 Mansfield Road,
Oxford OX1 3TA
England
;
    'Watkin, David J.' .
;
Chemical Crystallography,
Chemistry Research Laboratory,
University of Oxford,
12 Mansfield Road,
Oxford OX1 3TA
England
;
