# Supplementary material for: (2-Hydroxy­phenyl­imido-κN)(methano­lato-κO)[2-(2-oxidobenzyl­ideneamino)phenolato-κ2 O,N,O′](triphenyl­phosphine-κP)rhenium(V)
Source: Acta Crystallogr Sect E Struct Rep Online. 2008 May 3;64(Pt 6):m773. doi: 10.1107/S1600536808010684 (PMC2961474; doi:10.1107/S1600536808010684)
Supplement: Supplementary file 2 [file e-64-0m773-Isup2.hkl]

data_I
#  arc1102                                 
_audit_creation_date        08-03-28
_audit_creation_method      CRYSTALS 

_cell_length_a                    10.0193(2)
_cell_angle_alpha                 90
_cell_length_b                    32.9759(3)
_cell_angle_beta                  90.1597(4)
_cell_length_c                    19.4605(2)
_cell_angle_gamma                 90

# NOTE Fc on scale of Fo,      0.22688
# Status flags: 
#    o - used in refinement 
#    < - excluded by I/sigmaI cutoff 
#    x - excluded for another reason  

loop_
_refln_index_h
_refln_index_k
_refln_index_l
_refln_F_squared_meas
_refln_F_squared_calc
_refln_F_squared_sigma
_refln_observed_status
   4   0   0     4204.30     4275.28       86.00 o
   6   0   0     7730.00     7632.57      171.40 o
   8   0   0       85.50      104.17        8.60 o
  10   0   0     1790.60     1749.23       75.10 o
  12   0   0     1525.60     1527.62      130.80 o
   3   1   0      296.20      316.99        5.03 o
   4   1   0      116.80      112.20        4.17 o
   5   1   0      444.00      434.60        7.99 o
   6   1   0       49.00       46.73        4.08 o
   7   1   0       21.45       19.03        3.90 o
   8   1   0      175.90      158.00        7.33 o
   9   1   0      175.05      182.36        7.79 o
  10   1   0        6.70        5.31        8.72 o
  11   1   0      205.60      167.68       29.01 o
  12   1   0      257.00      168.48       44.90 o
   3   2   0      622.15      595.23        9.09 o
   4   2   0       22.00       20.71        3.32 o
   5   2   0     6814.65     6889.68      100.41 o
   6   2   0       27.10       12.60        3.19 o
   7   2   0     2372.30     2396.00       38.10 o
   8   2   0      119.70      120.57        6.05 o
   9   2   0      238.70      251.60        9.77 o
  10   2   0       44.20       19.57       12.81 o
  11   2   0     1605.80     1579.65       74.34 o
  12   2   0      -11.50        0.56       26.90 o
   3   3   0      621.45      658.98        9.66 o
   4   3   0     4673.70     4721.99       66.96 o
   5   3   0       16.05        6.06        2.80 o
   6   3   0      254.35      257.88        6.85 o
   7   3   0      178.90      176.31        6.12 o
   8   3   0     1995.65     1913.12       35.48 o
   9   3   0      702.60      699.20       21.11 o
  10   3   0      575.35      545.22       20.46 o
  11   3   0       36.30        0.13       23.40 o
  12   3   0       60.20       63.27       32.30 o
   3   4   0      664.40      657.67       11.18 o
   4   4   0      161.75      152.38        4.57 o
   5   4   0       55.00       48.02        2.88 o
   6   4   0      124.75      122.66        4.56 o
   7   4   0       23.35        2.16        4.31 o
   8   4   0       29.55       23.61        4.21 o
   9   4   0      110.45       98.01        8.43 o
  10   4   0       66.80       43.47       10.95 o
  11   4   0       68.20        7.65       20.18 o
  12   4   0       41.50        8.86       29.20 o
   3   5   0     6081.25     5963.24       97.72 o
   4   5   0      109.20      120.58        3.04 o
   5   5   0      558.25      579.25       10.01 o
   6   5   0       54.60       57.17        4.59 o
   7   5   0     2480.50     2418.40       49.31 o
   8   5   0      617.80      578.21       13.76 o
   9   5   0     1589.80     1554.13       33.93 o
  10   5   0      617.55      623.16       28.66 o
  11   5   0       98.65      101.41       18.38 o
  12   5   0       76.80       46.09       35.20 o
   2   6   0     1289.65     1208.04       30.66 o
   3   6   0       16.65        2.71        2.55 o
   4   6   0      181.65      166.42        4.21 o
   5   6   0     1966.80     2073.14       30.69 o
   6   6   0      251.70      227.94        7.38 o
   7   6   0      721.80      743.84       16.21 o
   8   6   0       35.95       36.25        5.80 o
   9   6   0      495.25      492.05       13.62 o
  10   6   0       49.65       39.37       12.01 o
  11   6   0      618.65      567.68       38.89 o
  12   6   0       88.70      100.63       34.00 o
   2   7   0    13249.85    12623.27      337.72 o
   3   7   0      673.55      672.43       12.19 o
   4   7   0      868.15      883.42       14.23 o
   5   7   0       45.15       45.02        2.79 o
   6   7   0      101.10      104.49        5.02 o
   7   7   0       28.90        7.43        4.55 o
   8   7   0     1171.75     1134.39       27.41 o
   9   7   0      370.85      387.76       13.87 o
  10   7   0      198.35      197.87       16.61 o
  11   7   0      165.05      201.02       23.05 o
  12   7   0      299.90      182.39       44.40 o
   1   8   0      228.95      217.14        6.12 o
   2   8   0      915.70      890.41       23.77 o
   3   8   0     1549.25     1433.78       28.08 o
   4   8   0      511.05      554.46        9.51 o
   5   8   0      469.40      461.96        9.09 o
   6   8   0     5055.20     5007.13       94.45 o
   7   8   0      186.10      168.88        7.31 o
   8   8   0       92.00       84.11        5.98 o
   9   8   0       42.20       28.14        7.50 o
  10   8   0     1570.00     1483.86       54.97 o
  11   8   0       38.60       30.59       16.51 o
  12   8   0      891.30      783.21       90.20 o
   1   9   0      551.00      582.09       12.71 o
   2   9   0       40.35       34.20        2.72 o
   3   9   0      155.35      193.26        4.85 o
   4   9   0       -1.15        0.64        2.02 o
   5   9   0      129.65      120.80        4.03 o
   6   9   0       70.95       56.22        4.30 o
   7   9   0       13.10       12.14        4.26 o
   8   9   0       41.60       29.53        6.35 o
   9   9   0       23.50        7.87        7.53 o
  10   9   0       27.15       25.93       10.89 o
  11   9   0       83.65       70.55       19.47 o
  12   9   0      129.40       62.42       44.50 o
   0  10   0     1272.65     1248.35       45.26 o
   1  10   0     2782.30     3020.59       61.66 o
   2  10   0     1550.55     1475.66       34.75 o
   3  10   0      296.05      318.80        8.00 o
   4  10   0      172.20      176.22        4.28 o
   5  10   0     2642.95     2626.03       42.32 o
   6  10   0      273.65      266.43        6.51 o
   7  10   0     1703.60     1648.23       37.53 o
   8  10   0       18.90        6.77        5.53 o
   9  10   0        6.45       12.06        9.37 o
  10  10   0       21.30       21.88       12.45 o
  11  10   0      827.75      777.16       48.94 o
  12  10   0       78.85       49.15       26.96 o
   1  11   0      415.55      441.27       10.46 o
   2  11   0     4013.40     4048.44       94.99 o
   3  11   0     1129.50     1155.13       24.40 o
   4  11   0     5337.90     5357.61       94.67 o
   5  11   0        3.20        0.82        2.38 o
   6  11   0      144.05      147.24        4.78 o
   7  11   0      498.05      504.74       13.86 o
   8  11   0     2976.45     2911.79       64.59 o
   9  11   0      451.70      433.58       21.92 o
  10  11   0      910.45      950.71       34.68 o
  11  11   0       15.55       35.62       19.07 o
  12  11   0      223.05      220.20       31.91 o
   0  12   0      523.90      580.99       32.60 o
   1  12   0       68.65       58.42        4.80 o
   2  12   0       48.45       40.01        3.72 o
   3  12   0      437.95      445.36       11.00 o
   4  12   0       88.05       79.49        4.07 o
   5  12   0      299.40      253.22        8.96 o
   6  12   0      294.35      279.13        9.75 o
   7  12   0        9.55       15.28        4.71 o
   8  12   0      218.00      222.28       10.11 o
   9  12   0       66.60       48.77       12.23 o
  10  12   0       36.15       20.31       13.39 o
  11  12   0        1.35       21.13       18.67 o
  12  12   0      102.70      150.91       29.98 o
   1  13   0      563.50      592.41       15.63 o
   2  13   0     1368.25     1306.81       30.80 o
   3  13   0    13869.15    13515.97      264.15 o
   4  13   0      768.90      834.46       14.92 o
   5  13   0     1053.95     1073.90       21.65 o
   6  13   0      414.80      414.38        9.99 o
   7  13   0     5746.95     5523.68      113.13 o
   8  13   0      182.65      197.49        9.10 o
   9  13   0     2232.95     2257.18       85.11 o
  10  13   0       21.25       14.95       14.45 o
  11  13   0       18.40        2.70       18.74 o
  12  13   0      133.35      119.72       30.13 o
   0  14   0       84.85      109.44        8.38 o
   1  14   0      236.95      290.00       10.03 o
   2  14   0      123.80      150.09        5.66 o
   3  14   0      272.85      249.75        8.25 o
   4  14   0       96.05       93.91        5.04 o
   5  14   0      578.85      627.47       13.05 o
   6  14   0      318.55      317.33        8.14 o
   7  14   0        6.30        2.91        5.24 o
   8  14   0       78.40       78.59        8.39 o
   9  14   0       54.05       63.53       13.54 o
  10  14   0        3.45        9.50       16.59 o
  11  14   0      150.65      148.80       23.01 o
  12  14   0      140.10      169.24       31.05 o
   1  15   0      147.60      146.90        8.90 o
   2  15   0     3070.55     3125.10       56.65 o
   3  15   0      136.20      162.02        6.81 o
   4  15   0     3360.40     3267.97       72.50 o
   5  15   0       93.55      110.28        4.76 o
   6  15   0       13.15        7.34        4.36 o
   7  15   0      143.15      133.67        9.09 o
   8  15   0     2554.15     2461.74       61.52 o
   9  15   0      187.85      208.52       17.08 o
  10  15   0      241.30      264.01       24.88 o
  11  15   0      -10.70        1.22       28.60 o
  12  15   0       91.50       77.12       29.63 o
   0  16   0     1755.80     1758.59       62.18 o
   1  16   0     1105.35     1279.17       25.65 o
   2  16   0      637.75      700.68       16.59 o
   3  16   0       88.10       87.74        6.13 o
   4  16   0     1509.30     1474.88       34.82 o
   5  16   0     1744.45     1746.52       34.95 o
   6  16   0     1755.05     1720.06       36.30 o
   7  16   0      487.05      510.51       16.41 o
   8  16   0       28.80        9.33        8.34 o
   9  16   0       39.20       53.58       12.73 o
  10  16   0      552.95      520.70       32.85 o
  11  16   0      332.80      309.32       35.18 o
  12  16   0      210.15      243.09       36.58 o
   1  17   0      251.45      241.21       10.58 o
   2  17   0       32.10       43.29        5.72 o
   3  17   0      208.55      173.72        8.56 o
   4  17   0       70.75       76.62        6.14 o
   5  17   0       52.55       54.25        4.94 o
   6  17   0      114.65      126.72        6.40 o
   7  17   0        3.45        2.11        8.75 o
   8  17   0       -4.55        2.48        9.18 o
   9  17   0        7.00        6.14       14.62 o
  10  17   0       62.35       59.42       19.62 o
  11  17   0       50.10       25.98       21.09 o
   0  18   0     1784.45     1907.79       61.77 o
   1  18   0     1889.55     1977.08       63.79 o
   2  18   0     1104.30     1122.37       28.93 o
   3  18   0        3.60        0.77        5.28 o
   4  18   0     1253.05     1283.69       30.14 o
   5  18   0     2740.10     2682.63       52.21 o
   6  18   0     1290.85     1322.27       26.25 o
   7  18   0     1308.60     1253.19       33.71 o
   8  18   0       69.30       66.67       13.63 o
   9  18   0      152.40      157.66       21.50 o
  10  18   0      919.90      851.00       45.02 o
  11  18   0      588.90      602.05       47.13 o
   1  19   0       15.60       27.17        7.10 o
   2  19   0     1320.40     1579.51       37.25 o
   3  19   0      350.30      378.20       13.51 o
   4  19   0     1457.45     1529.89       35.74 o
   5  19   0       -2.70        0.98        5.21 o
   6  19   0      219.40      219.97        8.21 o
   7  19   0       55.40       47.20        8.85 o
   8  19   0      423.20      446.75       21.37 o
   9  19   0       45.00       56.03       14.44 o
  10  19   0      250.45      336.60       27.76 o
  11  19   0       35.65       44.62       20.89 o
   0  20   0      700.20      734.07       40.30 o
   1  20   0      632.10      644.64       20.60 o
   2  20   0      194.35      189.99       11.65 o
   3  20   0       -3.70        7.88        6.45 o
   4  20   0      223.55      197.54       10.40 o
   5  20   0     1513.65     1516.57       32.11 o
   6  20   0      575.95      581.13       14.33 o
   7  20   0      105.60      128.28       10.59 o
   8  20   0        4.80        3.17       11.69 o
   9  20   0      198.50      185.50       26.73 o
  10  20   0       35.75       69.84       22.67 o
  11  20   0      132.40      138.64       30.65 o
   1  21   0      576.80      620.00       18.10 o
   2  21   0       26.65       22.80        6.65 o
   3  21   0     3396.10     3705.45      112.75 o
   4  21   0       14.20       15.11        7.23 o
   5  21   0      277.40      281.89        9.94 o
   6  21   0       98.30      105.90        7.67 o
   7  21   0      841.15      833.69       43.81 o
   8  21   0       -0.60        1.51       14.04 o
   9  21   0     1310.10     1241.37       52.59 o
  10  21   0       26.65        0.61       20.55 o
  11  21   0       23.15       21.30       23.97 o
   0  22   0       14.50       24.04       10.70 o
   1  22   0       75.30       78.18        9.20 o
   2  22   0       22.05       27.51        7.31 o
   3  22   0        3.40        0.64        7.25 o
   4  22   0        4.25        6.73        6.62 o
   5  22   0      124.55      142.73        9.77 o
   6  22   0      136.60      147.25        8.75 o
   7  22   0       -4.90        8.98       12.39 o
   8  22   0       16.55       23.07       13.52 o
   9  22   0       -7.75        2.34       17.00 o
  10  22   0        4.65        2.01       25.15 o
  11  22   0       26.15       61.84       30.07 o
   1  23   0       21.90        0.37        9.40 o
   2  23   0     1259.10     1389.90       87.88 o
   3  23   0       10.40       18.20       15.10 o
   4  23   0      939.65      984.66       45.03 o
   5  23   0       15.45       23.54        7.34 o
   6  23   0       23.35       40.08        8.99 o
   7  23   0        3.55       11.53        9.52 o
   8  23   0     1151.10     1068.05       55.38 o
   9  23   0       -9.80       16.50       19.07 o
  10  23   0      130.90      155.40       24.35 o
  11  23   0        9.60        9.90       34.50 o
   0  24   0     1173.60     1186.68       89.20 o
   1  24   0     1999.60     2014.57       55.40 o
   2  24   0      130.65      138.37       12.91 o
   3  24   0       22.40        0.13        9.71 o
   4  24   0      295.95      340.33       17.85 o
   5  24   0      934.65      969.70       39.38 o
   6  24   0     1172.50     1176.12       43.32 o
   7  24   0      733.60      765.29       33.11 o
   8  24   0        3.20        0.78       16.97 o
   9  24   0       14.20       12.60       21.46 o
  10  24   0      367.25      364.04       41.94 o
   1  25   0       63.80       60.32       10.10 o
   2  25   0        5.75        2.64        8.07 o
   3  25   0       61.00       62.09        9.59 o
   4  25   0        3.30        3.45        6.99 o
   5  25   0       60.25       55.58       10.44 o
   6  25   0       46.70       49.86       14.85 o
   7  25   0      184.75      194.38       19.78 o
   8  25   0       13.80        8.85       18.15 o
   9  25   0       23.45       35.30       22.36 o
  10  25   0       25.55       24.81       26.39 o
   0  26   0     3960.90     3795.79      181.20 o
   1  26   0     2275.60     2058.52       57.00 o
   2  26   0      727.60      745.95       38.70 o
   3  26   0       16.30       22.51        8.18 o
   4  26   0     1225.00     1308.54       41.64 o
   5  26   0     1385.40     1278.79       59.05 o
   6  26   0     1145.35     1072.69       48.30 o
   7  26   0      240.65      262.41       20.94 o
   8  26   0       70.10       68.71       19.63 o
   9  26   0      118.30      105.01       25.25 o
  10  26   0      387.25      335.56       40.75 o
   1  27   0       10.90       10.51        7.90 o
   2  27   0      128.20      159.20       19.30 o
   3  27   0       20.70        5.61       17.40 o
   4  27   0      321.10      349.76       13.78 o
   5  27   0       84.95       98.26       18.48 o
   6  27   0       15.25       11.72       13.63 o
   7  27   0       27.05       41.32       16.21 o
   8  27   0      163.30      174.96       23.47 o
   9  27   0       82.60       90.44       32.01 o
  10  27   0       53.75       72.86       24.78 o
   0  28   0      823.60      679.07       41.60 o
   1  28   0      537.90      508.00       22.40 o
   2  28   0      153.60      226.16       18.50 o
   3  28   0       16.90       18.02       13.90 o
   4  28   0      114.50       99.63       16.05 o
   5  28   0      667.35      624.40       33.82 o
   6  28   0      228.50      199.44       21.50 o
   7  28   0      331.80      367.03       27.55 o
   8  28   0       29.20       41.42       21.11 o
   9  28   0       56.35       46.04       25.35 o
   1  29   0     1336.30     1236.02       45.80 o
   2  29   0      324.70      343.31       23.30 o
   3  29   0     1920.60     1958.27       97.10 o
   4  29   0      115.05      101.38       16.42 o
   5  29   0      209.00      218.76       20.75 o
   6  29   0       12.90        5.32       11.71 o
   7  29   0      633.20      686.28       38.70 o
   8  29   0       96.40       86.74       20.63 o
   9  29   0      659.60      598.30       69.87 o
   0  30   0       18.80        1.33       17.20 o
   1  30   0       55.50       38.13       16.30 o
   2  30   0        8.50        0.68       14.30 o
   3  30   0       22.30        6.78       12.38 o
   4  30   0       24.60        0.28       14.70 o
   5  30   0       25.05       19.19       11.53 o
   6  30   0       23.80        6.91       17.49 o
   7  30   0        7.80       13.92       24.94 o
   8  30   0       -9.80        0.97       15.85 o
   9  30   0        5.00       24.11       20.90 o
   1  31   0      168.40      186.03       19.40 o
   2  31   0     1662.40     1521.63       77.10 o
   3  31   0      326.85      329.19       23.27 o
   4  31   0      943.85      849.81       46.76 o
   5  31   0       15.95        3.11       14.56 o
   6  31   0      105.50       98.75       19.27 o
   7  31   0       62.80      101.18       20.67 o
   8  31   0      871.05      881.79       55.06 o
   0  32   0       47.70       23.08       20.20 o
   1  32   0      627.20      651.05       40.70 o
   2  32   0       34.50       31.97       22.20 o
   3  32   0       13.20        6.82       15.77 o
   4  32   0      160.30      163.91       20.23 o
   5  32   0      238.35      320.00       25.29 o
   6  32   0        0.80        4.73       15.03 o
   7  32   0      320.15      310.48       27.63 o
   8  32   0       12.30       24.62       25.03 o
   1  33   0      197.80      144.64       27.20 o
   2  33   0      107.20      130.76       16.26 o
   3  33   0      516.95      446.32       32.48 o
   4  33   0       47.25       68.91       15.95 o
   5  33   0        3.60       16.66       18.30 o
   6  33   0       15.40       17.03       16.64 o
   7  33   0      183.00      148.07       27.24 o
   8  33   0       22.75       80.97       23.16 o
   0  34   0     1509.40     1280.15       89.60 o
   1  34   0      184.30       73.61       38.00 o
   2  34   0      475.95      451.01       33.07 o
   3  34   0       11.40       10.48       15.54 o
   4  34   0      249.00      229.07       23.70 o
   5  34   0       93.60       79.16       24.01 o
   6  34   0      769.90      697.73       44.65 o
   7  34   0       46.40        0.55       22.20 o
   1  35   0       19.65       22.55       17.56 o
   2  35   0       27.10        7.68       20.40 o
   3  35   0       20.50       29.10       22.04 o
   4  35   0       -9.15        0.81       23.71 o
   5  35   0       10.65        2.52       23.77 o
   6  35   0       38.65        3.38       23.05 o
   7  35   0       31.80        4.92       22.49 o
   0  36   0       68.40       59.00       21.60 o
   1  36   0      743.40      592.00       50.32 o
   2  36   0       75.90       36.90       26.59 o
   3  36   0       10.65        0.78       23.62 o
   4  36   0       20.05        0.45       22.74 o
   5  36   0      484.45      442.93       48.06 o
   6  36   0        1.25       13.07       22.91 o
   7  36   0      125.90      143.58       31.71 o
   1  37   0      157.70      156.58       29.24 o
   2  37   0      180.10      140.16       28.03 o
   3  37   0      769.25      686.19       47.73 o
   4  37   0       56.60       64.82       27.36 o
   5  37   0       31.95        3.57       28.65 o
   6  37   0       23.35        4.08       22.29 o
   0  38   0      205.10      213.86       34.80 o
   1  38   0      -12.25       15.31       20.66 o
   2  38   0       61.45       44.16       24.18 o
   3  38   0       13.05        3.72       27.13 o
   4  38   0       14.65        3.94       28.32 o
   5  38   0       37.55        0.04       30.98 o
   6  38   0       42.90       44.34       43.20 o
   1  39   0      103.70       55.42       27.91 o
   2  39   0      784.40      720.44       57.56 o
   3  39   0      278.50      251.53       36.70 o
   4  39   0      293.15      196.42       42.82 o
   5  39   0      152.45      131.43       33.66 o
   0  40   0      -15.40       13.37       28.10 o
   1  40   0      191.60      123.37       41.10 o
   2  40   0       -2.30       16.22       17.81 o
   3  40   0      -10.90        5.47       27.58 o
   4  40   0       36.55        6.10       26.82 o
   1  41   0       10.60       20.70       21.70 o
   2  41   0       41.80       91.63       30.90 o
   3  41   0      254.05      190.07       41.90 o
   0  42   0      618.70      568.43       74.10 o
   1  42   0      -16.30        6.82       28.90 o
   2  42   0       82.25      117.45       34.98 o
 -11   0   1       80.40       58.73       28.40 o
  -9   0   1      215.50      214.16       12.10 o
  -7   0   1      265.70      243.11        9.70 o
  -5   0   1       11.80        2.37        3.40 o
  -3   0   1      923.40      858.93       21.40 o
   3   0   1      511.10      495.41       11.40 o
   5   0   1       75.30       52.01        4.40 o
   7   0   1       90.50       33.35        8.50 o
   9   0   1        7.20        7.63        9.40 o
  11   0   1       40.00       29.70       28.70 o
 -12   1   1       47.90        4.14       32.00 o
 -11   1   1       74.05        0.76       20.21 o
 -10   1   1      364.85      394.45       13.90 o
  -9   1   1      857.80      861.00       20.07 o
  -8   1   1     1107.40     1107.54       20.97 o
  -7   1   1     1286.10     1296.17       21.92 o
  -6   1   1      246.85      248.59        5.81 o
  -5   1   1      104.95      107.63        3.61 o
  -4   1   1     2233.80     2206.62       32.98 o
  -3   1   1     4926.15     4869.11       72.13 o
   3   1   1     3466.25     3560.07       50.09 o
   4   1   1     3225.45     3343.08       46.22 o
   5   1   1      596.85      612.71        9.09 o
   6   1   1       33.40       28.59        3.36 o
   7   1   1      560.80      559.22       11.08 o
   8   1   1      721.15      673.10       16.42 o
   9   1   1     1535.70     1488.59       29.91 o
  10   1   1      785.95      767.13       26.64 o
  11   1   1       28.30        2.17       18.95 o
  12   1   1      100.20       71.45       30.60 o
 -12   2   1       51.30       60.47       31.60 o
 -11   2   1     1321.30     1117.94       73.30 o
 -10   2   1       94.10       79.36        8.60 o
  -9   2   1      526.60      542.02       15.69 o
  -8   2   1       64.40       57.52        4.92 o
  -7   2   1     1607.65     1588.44       26.87 o
  -6   2   1       73.85       71.78        4.28 o
  -5   2   1     3276.50     3392.72       47.59 o
  -4   2   1      110.75       93.72        3.22 o
  -3   2   1      913.25      949.66       13.93 o
   3   2   1       33.35       19.18        2.30 o
   4   2   1      161.35      130.81        4.60 o
   5   2   1     3678.00     3750.40       51.16 o
   6   2   1       57.50       45.91        3.39 o
   7   2   1     1993.30     1968.95       36.69 o
   8   2   1      139.85      118.10        6.19 o
   9   2   1      323.05      322.01       10.29 o
  10   2   1       12.40        0.03       10.02 o
  11   2   1     1285.45     1233.78       61.83 o
  12   2   1       14.40        0.51       24.20 o
 -11   3   1      397.50      372.69       31.69 o
 -10   3   1       29.15       17.64       12.03 o
  -9   3   1      820.60      813.99       18.03 o
  -8   3   1      422.95      390.96       10.11 o
  -7   3   1       23.10        4.59        4.14 o
  -6   3   1      618.60      615.98       12.00 o
  -5   3   1      578.40      567.70        9.58 o
  -4   3   1      219.55      201.23        5.03 o
  -3   3   1     1585.15     1634.36       23.83 o
   3   3   1     1032.60     1031.83       17.12 o
   4   3   1     1078.40     1107.54       17.16 o
   5   3   1        9.20        1.93        2.72 o
   6   3   1       12.15       12.88        2.87 o
   7   3   1       66.75       48.28        4.77 o
   8   3   1      442.80      423.39       11.50 o
   9   3   1      301.15      318.10        9.26 o
  10   3   1       66.70       70.36       10.67 o
  11   3   1       85.40       80.20       28.60 o
  12   3   1       61.10       71.53       23.60 o
 -12   4   1      704.30      758.60       67.00 o
 -11   4   1       45.20       47.02       17.91 o
 -10   4   1     2511.30     2495.50       96.68 o
  -9   4   1       26.60       20.20        5.70 o
  -8   4   1      231.20      253.20        7.96 o
  -7   4   1       31.90       15.62        4.47 o
  -6   4   1     5045.25     4993.46       82.57 o
  -5   4   1      454.65      436.79        7.86 o
  -4   4   1     3390.30     3499.77       50.96 o
  -3   4   1       71.70       70.60        2.62 o
   3   4   1     1402.00     1383.27       24.18 o
   4   4   1     3218.80     3296.69       47.54 o
   5   4   1       46.10       42.23        2.94 o
   6   4   1     5012.95     5139.77       78.90 o
   7   4   1       44.10       22.22        3.82 o
   8   4   1      200.00      213.78        7.02 o
   9   4   1       17.45       21.26        4.77 o
  10   4   1     1903.95     1872.25       66.57 o
  11   4   1       24.90       39.35       26.60 o
  12   4   1     1374.00     1190.23       82.30 o
 -12   5   1      241.20      218.75       41.80 o
 -11   5   1      318.90      342.77       28.71 o
 -10   5   1       23.90       18.19       12.61 o
  -9   5   1       47.40       32.39        6.05 o
  -8   5   1       14.45        3.37        5.13 o
  -7   5   1       74.50       79.66        5.23 o
  -6   5   1      319.40      296.83        7.67 o
  -5   5   1      379.50      379.62        9.46 o
  -4   5   1      193.85      183.11        4.78 o
  -3   5   1     2567.60     2589.78       37.99 o
  -2   5   1     1628.65     1630.30       31.25 o
   2   5   1      418.85      394.88       12.34 o
   3   5   1     2211.45     2168.69       42.99 o
   4   5   1       12.85        3.41        2.55 o
   5   5   1       35.35       30.90        2.95 o
   6   5   1       53.80       41.10        4.23 o
   7   5   1      124.60      131.11        5.83 o
   8   5   1       27.55       17.80        6.34 o
   9   5   1       95.00       80.77        6.37 o
  10   5   1       10.55        4.71       11.14 o
  11   5   1       51.20        3.31       18.37 o
  12   5   1       87.70       19.43       33.30 o
 -12   6   1       19.70        0.71       33.40 o
 -11   6   1     1566.30     1369.17       75.58 o
 -10   6   1      114.55       98.59       14.59 o
  -9   6   1      319.20      344.19       11.07 o
  -8   6   1      113.65       98.05        7.00 o
  -7   6   1     2690.40     2673.16       50.84 o
  -6   6   1      284.55      253.65        7.23 o
  -5   6   1     4026.25     3986.37       61.96 o
  -4   6   1      105.35      111.15        3.08 o
  -3   6   1      226.70      235.05        4.92 o
  -2   6   1      177.50      139.52        3.78 o
   2   6   1     6747.40     6576.41      158.83 o
   3   6   1      130.40      115.78        4.46 o
   4   6   1      446.05      407.71       10.07 o
   5   6   1     5923.70     6023.70       90.39 o
   6   6   1      210.60      204.54        7.27 o
   7   6   1     1743.10     1731.15       34.47 o
   8   6   1        1.85        0.32        4.44 o
   9   6   1      113.90      100.62        6.76 o
  10   6   1       31.15       10.18       12.72 o
  11   6   1     1802.00     1694.62       81.67 o
  12   6   1       10.80       17.59       34.30 o
 -12   7   1      147.90       65.86       39.80 o
 -11   7   1      187.30      159.65       24.11 o
 -10   7   1     1078.30     1030.90       46.23 o
  -9   7   1      308.15      342.33       16.21 o
  -8   7   1     2209.30     2186.65       47.62 o
  -7   7   1      590.20      571.83       13.77 o
  -6   7   1       41.00       53.29        3.30 o
  -5   7   1      286.50      286.50        6.15 o
  -4   7   1     3960.30     4040.64       59.97 o
  -3   7   1     1048.80     1026.92       20.48 o
  -2   7   1     3028.75     3079.36       88.71 o
   2   7   1     9982.10     9955.67      232.76 o
   3   7   1     4420.40     4317.96       79.34 o
   4   7   1     3356.75     3380.01       79.59 o
   5   7   1       95.05       88.85        4.09 o
   6   7   1       12.60       22.43        3.61 o
   7   7   1       95.10       87.65        5.81 o
   8   7   1     1671.95     1670.95       39.03 o
   9   7   1      935.50      924.11       24.37 o
  10   7   1      791.50      737.52       28.62 o
  11   7   1        4.00       39.94       17.79 o
  12   7   1      161.40      161.40       41.30 o
 -12   8   1       10.30       45.46       32.10 o
 -11   8   1        8.20       26.10       30.10 o
 -10   8   1        9.25        8.46       10.25 o
  -9   8   1      341.95      324.86       17.80 o
  -8   8   1       98.80       97.37        7.15 o
  -7   8   1       17.65       17.95        3.72 o
  -6   8   1      255.45      235.29        6.42 o
  -5   8   1       26.05       27.87        2.66 o
  -4   8   1      103.30      102.28        3.57 o
  -3   8   1       45.70       56.32        2.86 o
  -2   8   1      119.35      110.41        3.72 o
  -1   8   1     2265.50     2206.63       78.13 o
   1   8   1       35.95       40.31        2.92 o
   2   8   1      102.10       92.06        5.63 o
   3   8   1      778.25      757.98       17.01 o
   4   8   1       88.55       94.02        4.49 o
   5   8   1        3.45        2.09        3.28 o
   6   8   1      484.35      507.05       10.95 o
   7   8   1       41.20       28.43        5.06 o
   8   8   1       28.00       23.65        5.22 o
   9   8   1       31.90        2.07        7.14 o
  10   8   1       48.30       27.07       13.10 o
  11   8   1        1.20        0.76       17.11 o
  12   8   1      113.80       74.55       34.40 o
 -12   9   1       45.65       88.61       24.18 o
 -11   9   1       35.20       20.82       17.18 o
 -10   9   1       92.40       89.27       14.18 o
  -9   9   1     3023.15     2786.49      105.17 o
  -8   9   1      556.65      570.03       15.42 o
  -7   9   1     3245.90     3190.15       59.63 o
  -6   9   1       51.85       38.92        4.37 o
  -5   9   1       22.50       26.70        2.97 o
  -4   9   1      190.65      203.66        4.57 o
  -3   9   1    12602.25    12089.29      206.32 o
  -2   9   1     4198.15     4151.97      125.01 o
  -1   9   1     1709.60     1739.40       52.10 o
   0   9   1       90.75       99.92        5.33 o
   1   9   1     1074.70     1126.64       27.74 o
   2   9   1     2075.30     2078.48       53.65 o
   3   9   1    20575.30    19807.20      436.16 o
   4   9   1     2502.65     2422.86       45.04 o
   5   9   1      936.20      943.66       17.82 o
   6   9   1        3.15        5.49        4.83 o
   7   9   1     2835.10     2746.21       58.64 o
   8   9   1      499.15      541.13       13.51 o
   9   9   1     2866.15     2810.42       78.11 o
  10   9   1      306.55      275.92       19.08 o
  11   9   1        1.05        8.81       17.38 o
  12   9   1       17.20        7.57       31.10 o
 -12  10   1      160.90      207.32       30.14 o
 -11  10   1      172.75      194.77       23.76 o
 -10  10   1       37.05       29.98       15.19 o
  -9  10   1      607.80      593.29       26.40 o
  -8  10   1      481.45      474.75       14.22 o
  -7  10   1       49.70       60.23        4.01 o
  -6  10   1      464.30      467.33        9.45 o
  -5  10   1      681.75      727.29       12.28 o
  -4  10   1       96.90       95.32        3.43 o
  -3  10   1      765.00      719.98       14.23 o
  -2  10   1     1719.65     1694.32       38.04 o
  -1  10   1     2084.60     2098.55       71.60 o
   0  10   1       12.65        5.36        3.78 o
   1  10   1      317.95      361.16       11.15 o
   2  10   1      387.80      383.96       10.70 o
   3  10   1      365.55      314.84       12.14 o
   4  10   1       62.55       47.63        3.82 o
   5  10   1     1471.90     1482.51       33.10 o
   6  10   1       23.75       16.23        3.67 o
   7  10   1      582.85      625.88       14.34 o
   8  10   1      139.50      143.17        8.50 o
   9  10   1       84.30       90.22        8.23 o
  10  10   1       26.00       10.48       13.37 o
  11  10   1      163.25      150.15       21.58 o
  12  10   1      109.60       51.92       36.50 o
 -12  11   1      218.90      217.13       30.13 o
 -11  11   1       53.30       69.09       22.18 o
 -10  11   1      196.60      215.21       20.79 o
  -9  11   1      428.75      420.01       20.54 o
  -8  11   1     2065.80     2062.56       44.32 o
  -7  11   1       28.55       24.89        4.09 o
  -6  11   1      517.85      495.63       11.58 o
  -5  11   1       72.55       62.91        3.89 o
  -4  11   1     1697.75     1633.70       27.32 o
  -3  11   1     1064.30     1061.87       22.44 o
  -2  11   1     4687.20     4603.31      165.62 o
  -1  11   1       78.30       79.59        6.24 o
   0  11   1       30.50       37.27        4.03 o
   1  11   1       23.00       27.65        4.11 o
   2  11   1     3074.80     3093.95       66.61 o
   3  11   1     1352.25     1281.79       28.68 o
   4  11   1     5227.70     5042.17       85.85 o
   5  11   1       76.15       72.55        4.92 o
   6  11   1      250.05      243.54        7.62 o
   7  11   1      108.55       96.27        6.70 o
   8  11   1     2018.95     1974.87       44.52 o
   9  11   1      143.55      142.21       10.27 o
  10  11   1      290.65      329.92       19.75 o
  11  11   1       56.40        0.62       31.40 o
  12  11   1      303.40      260.01       51.20 o
 -12  12   1      352.20      415.29       36.98 o
 -11  12   1      251.35      235.11       30.95 o
 -10  12   1      562.35      513.20       29.21 o
  -9  12   1       13.05        8.78       10.84 o
  -8  12   1       25.30       13.76        5.78 o
  -7  12   1      221.55      211.92        7.11 o
  -6  12   1     2058.45     2071.52       40.00 o
  -5  12   1     1023.50     1088.34       21.26 o
  -4  12   1     1861.45     1859.40       30.50 o
  -3  12   1      413.85      365.80       10.54 o
  -2  12   1      961.35      999.70       21.71 o
  -1  12   1     1414.60     1492.85       30.66 o
   0  12   1     4094.65     4338.44      111.93 o
   1  12   1      719.05      772.81       17.80 o
   2  12   1      835.55      884.48       18.74 o
   3  12   1      158.60      142.58        6.31 o
   4  12   1     2446.10     2438.29       44.49 o
   5  12   1      687.65      696.62       15.57 o
   6  12   1     3025.15     3045.30       58.39 o
   7  12   1      742.70      755.81       17.89 o
   8  12   1       53.55       56.84        6.87 o
   9  12   1       50.65       67.85       12.42 o
  10  12   1      349.15      325.42       26.87 o
  11  12   1      287.95      289.69       29.28 o
  12  12   1      684.95      718.00       61.51 o
 -12  13   1       47.45       67.97       28.29 o
 -11  13   1        9.50        0.75       18.76 o
 -10  13   1      199.00      159.38       20.49 o
  -9  13   1       24.15       36.81       10.55 o
  -8  13   1       51.60       37.96        8.02 o
  -7  13   1        1.90        4.14        3.73 o
  -6  13   1      444.70      445.87       10.56 o
  -5  13   1       10.95        5.82        3.22 o
  -4  13   1       41.40       48.04        4.14 o
  -3  13   1        6.80        7.75        3.47 o
  -2  13   1        6.90        1.41        4.66 o
  -1  13   1        6.90        0.37        4.74 o
   0  13   1      131.95      126.20        8.82 o
   1  13   1        2.40        2.27        3.81 o
   2  13   1      205.05      204.29        6.65 o
   3  13   1        7.10       13.96        4.05 o
   4  13   1       11.15        2.49        4.04 o
   5  13   1       63.25       58.79        5.19 o
   6  13   1        7.10        2.03        4.68 o
   7  13   1       58.40       56.12        5.56 o
   8  13   1       95.65       71.81        7.66 o
   9  13   1        6.70        4.55       12.23 o
  10  13   1       31.10        3.99       15.98 o
  11  13   1       -2.45       11.75       25.56 o
  12  13   1       11.55        5.69       25.17 o
 -12  14   1      163.20      158.89       29.61 o
 -11  14   1      416.45      397.41       31.90 o
 -10  14   1      368.10      373.85       27.31 o
  -9  14   1       79.25       71.22       11.79 o
  -8  14   1        9.20        0.22        6.92 o
  -7  14   1     1604.25     1612.07       29.72 o
  -6  14   1      688.25      696.52       14.25 o
  -5  14   1     1189.55     1131.93       22.12 o
  -4  14   1     1192.40     1188.76       22.97 o
  -3  14   1      334.50      326.63        8.79 o
  -2  14   1      138.35      141.93        6.35 o
  -1  14   1     1970.30     2068.70       40.70 o
   0  14   1     1578.90     1643.91       52.90 o
   1  14   1     4126.15     4211.14       91.14 o
   2  14   1      615.55      655.82       13.90 o
   3  14   1       99.75       87.81        5.34 o
   4  14   1      476.50      451.27       12.58 o
   5  14   1     3518.10     3366.17       83.41 o
   6  14   1      644.15      647.25       16.95 o
   7  14   1      778.35      750.52       18.56 o
   8  14   1       44.65       38.19        7.99 o
   9  14   1       63.80       61.48       12.52 o
  10  14   1      236.95      219.23       22.13 o
  11  14   1      565.50      576.55       43.27 o
  12  14   1      211.45      154.00       32.74 o
 -12  15   1       52.50       86.86       24.67 o
 -11  15   1       68.20      151.54       24.68 o
 -10  15   1      308.95      356.21       20.63 o
  -9  15   1       13.30        2.56       12.63 o
  -8  15   1     1229.05     1226.87       33.63 o
  -7  15   1      454.20      481.85       12.31 o
  -6  15   1      365.20      381.93        9.88 o
  -5  15   1       29.55       27.67        4.13 o
  -4  15   1     2070.80     2137.77       40.94 o
  -3  15   1      219.85      229.84        6.89 o
  -2  15   1     1711.75     1915.22       38.86 o
  -1  15   1      475.60      504.95       17.05 o
   0  15   1        4.20        5.07        5.64 o
   1  15   1       12.45        2.09        5.01 o
   2  15   1     3076.90     3251.30       68.42 o
   3  15   1       64.90       65.27        5.62 o
   4  15   1     2700.60     2750.86       58.81 o
   5  15   1       61.25       48.41        6.33 o
   6  15   1       87.50      102.34        7.04 o
   7  15   1      135.70      132.08        8.36 o
   8  15   1     1161.70     1173.80       29.73 o
   9  15   1       37.10       19.53       11.04 o
  10  15   1      328.95      384.53       25.13 o
  11  15   1       57.65       36.15       20.79 o
  12  15   1      116.05       86.05       30.62 o
 -12  16   1       56.70       68.10       28.89 o
 -11  16   1       62.70       71.88       22.03 o
 -10  16   1      155.65      110.43       18.25 o
  -9  16   1      374.75      404.18       21.86 o
  -8  16   1       75.85       76.99       14.09 o
  -7  16   1       -1.50        2.45        4.80 o
  -6  16   1      217.80      194.73        7.69 o
  -5  16   1      967.70      945.02       19.93 o
  -4  16   1      149.30      132.55        6.63 o
  -3  16   1      194.20      209.15        8.18 o
  -2  16   1      144.70      121.55        9.07 o
  -1  16   1       35.45       41.74        5.98 o
   0  16   1      279.35      304.86       11.70 o
   1  16   1      577.95      620.45       20.13 o
   2  16   1      199.05      164.55       11.09 o
   3  16   1       31.20       48.71        5.59 o
   4  16   1      841.15      803.96       23.99 o
   5  16   1      358.30      321.80       14.67 o
   6  16   1      554.65      547.34       14.39 o
   7  16   1      347.65      329.86       15.10 o
   8  16   1       70.65       54.53        8.63 o
   9  16   1        7.60       14.56        9.13 o
  10  16   1        1.65       24.97       19.72 o
  11  16   1       81.30       88.14       23.82 o
  12  16   1        9.95      110.05       27.66 o
 -11  17   1       27.05       24.01       22.68 o
 -10  17   1       22.50        9.93       19.38 o
  -9  17   1     1479.05     1369.85       55.39 o
  -8  17   1       46.55       53.79       12.50 o
  -7  17   1     1458.25     1515.49       31.50 o
  -6  17   1       12.30        6.03        5.21 o
  -5  17   1       82.00       82.47        5.50 o
  -4  17   1      240.15      234.18        8.70 o
  -3  17   1     6492.85     6644.53      191.99 o
  -2  17   1      366.80      392.29       11.07 o
  -1  17   1     1587.55     1674.65       34.06 o
   0  17   1      103.70      109.04        7.19 o
   1  17   1     2235.85     2291.74       50.27 o
   2  17   1       94.95      122.28        8.61 o
   3  17   1     9567.60     9350.00      314.57 o
   4  17   1      184.60      175.86        9.78 o
   5  17   1      846.30      896.84       20.51 o
   6  17   1      333.85      327.69       11.89 o
   7  17   1     1672.50     1688.04       42.99 o
   8  17   1       75.95       69.15        9.54 o
   9  17   1     1810.55     1872.89       64.92 o
  10  17   1        2.05        9.51       19.13 o
  11  17   1       34.30       37.14       36.10 o
 -11  18   1       96.30      111.24       27.61 o
 -10  18   1       59.25       43.53       20.52 o
  -9  18   1      268.80      246.22       21.90 o
  -8  18   1      298.15      282.44       22.69 o
  -7  18   1      133.55      143.10        7.34 o
  -6  18   1       28.10       29.86        5.88 o
  -5  18   1       55.50       60.47        5.52 o
  -4  18   1        3.75        7.22        4.84 o
  -3  18   1      292.55      321.24       11.05 o
  -2  18   1      167.20      202.60        8.28 o
  -1  18   1      218.20      264.97       11.43 o
   0  18   1       12.85        3.45        6.31 o
   1  18   1       98.40      128.06       11.59 o
   2  18   1       22.55       10.15        6.30 o
   3  18   1       -1.40        0.17        6.02 o
   4  18   1      341.00      374.19       11.81 o
   5  18   1       71.55       59.12        5.17 o
   6  18   1       65.35       76.24        7.36 o
   7  18   1      135.40      147.89        9.80 o
   8  18   1       20.00       30.94        8.71 o
   9  18   1        5.85        2.18       15.51 o
  10  18   1       54.40       55.12       19.08 o
  11  18   1       17.85       11.87       24.74 o
 -11  19   1       59.85       69.56       25.30 o
 -10  19   1      186.30      201.65       23.24 o
  -9  19   1      192.35      222.59       20.44 o
  -8  19   1     1235.85     1141.33       50.63 o
  -7  19   1       16.50        8.67        5.33 o
  -6  19   1        3.75       10.50        4.77 o
  -5  19   1      456.65      489.33       12.56 o
  -4  19   1     1595.80     1615.46       39.46 o
  -3  19   1       94.60       90.65        7.54 o
  -2  19   1     2969.90     3078.41       87.62 o
  -1  19   1      981.20     1009.51       25.80 o
   0  19   1       18.70       15.00        5.60 o
   1  19   1       28.60       13.47        9.34 o
   2  19   1     2121.80     2188.36       66.61 o
   3  19   1      230.05      250.07       12.39 o
   4  19   1     1799.60     1826.51       40.97 o
   5  19   1       13.70       12.04        5.12 o
   6  19   1       18.75       20.27        7.10 o
   7  19   1       26.90       22.02        9.51 o
   8  19   1      853.25      813.34       35.64 o
   9  19   1        8.10        5.67       14.61 o
  10  19   1      381.80      389.16       27.69 o
  11  19   1       17.85        0.37       23.44 o
 -11  20   1      372.95      417.88       43.07 o
 -10  20   1      422.10      414.94       34.30 o
  -9  20   1       19.85        4.81       14.97 o
  -8  20   1       43.40       48.78       13.15 o
  -7  20   1      921.85      861.43       29.49 o
  -6  20   1     2221.25     2184.79       46.62 o
  -5  20   1     1197.55     1245.36       31.09 o
  -4  20   1     1605.10     1605.82       42.53 o
  -3  20   1       26.30       17.43        5.38 o
  -2  20   1      295.60      350.47       13.92 o
  -1  20   1     1703.10     1713.59       51.40 o
   0  20   1     1748.60     1716.41       63.40 o
   1  20   1     1050.70     1238.93       43.20 o
   2  20   1     1109.00     1182.14       30.60 o
   3  20   1       45.80       58.34        7.55 o
   4  20   1       79.85       77.57        7.10 o
   5  20   1     1596.65     1630.02       38.75 o
   6  20   1     1845.75     1810.26       43.39 o
   7  20   1      895.75      888.88       33.55 o
   8  20   1       24.55       14.96       14.93 o
   9  20   1      169.65      146.71       25.31 o
  10  20   1      397.40      387.97       36.68 o
  11  20   1      417.70      423.53       41.27 o
 -11  21   1       36.10        1.52       24.53 o
 -10  21   1      238.45      175.77       31.13 o
  -9  21   1      110.80       92.50       23.51 o
  -8  21   1       -3.30        3.20       13.10 o
  -7  21   1       19.25       29.38        7.86 o
  -6  21   1      327.70      307.18       11.52 o
  -5  21   1       25.30        1.74        6.20 o
  -4  21   1      108.85      137.73        8.55 o
  -3  21   1      117.60      115.19        9.13 o
  -2  21   1       83.00       67.83       10.04 o
  -1  21   1      131.80      114.25       14.40 o
   0  21   1      176.90      195.94       13.80 o
   1  21   1      147.80      126.03       11.80 o
   2  21   1      247.50      275.52       14.90 o
   3  21   1      134.00      127.22       10.33 o
   4  21   1       -3.00        2.47        5.40 o
   5  21   1       20.30       18.78        6.30 o
   6  21   1       65.65       82.91        8.29 o
   7  21   1       11.10        3.29        9.16 o
   8  21   1       28.30        6.40       15.32 o
   9  21   1       -6.15        9.52       14.95 o
  10  21   1       -9.55        7.56       23.68 o
  11  21   1       46.70        2.81       23.94 o
 -11  22   1      554.50      586.51       63.56 o
 -10  22   1      663.45      662.22       43.05 o
  -9  22   1      127.50      121.53       23.24 o
  -8  22   1       95.80       70.96       15.63 o
  -7  22   1      792.75      810.06       32.06 o
  -6  22   1     1568.50     1626.80       61.96 o
  -5  22   1     1662.15     1671.02       45.83 o
  -4  22   1     1276.35     1390.34       41.16 o
  -3  22   1      105.20       99.34        8.61 o
  -2  22   1      923.40     1010.98       50.54 o
  -1  22   1     1443.70     1495.34       42.70 o
   0  22   1     3159.80     3181.86       85.40 o
   1  22   1     2776.50     2738.64       95.20 o
   2  22   1      451.10      504.01       35.90 o
   3  22   1       44.85       35.92        9.87 o
   4  22   1     1546.30     1718.58       62.54 o
   5  22   1     1071.55     1057.08       32.76 o
   6  22   1     2198.70     2160.84       52.59 o
   7  22   1      832.30      854.27       31.77 o
   8  22   1      157.05      190.91       18.76 o
   9  22   1       95.85       79.69       20.16 o
  10  22   1      667.00      600.48       51.06 o
  11  22   1      448.35      466.55       49.14 o
 -10  23   1      106.10      126.87       26.07 o
  -9  23   1      190.25      207.62       23.57 o
  -8  23   1      465.30      485.94       28.42 o
  -7  23   1      167.30      167.58       18.20 o
  -6  23   1       20.00       33.54       11.83 o
  -5  23   1      171.85      202.62       10.67 o
  -4  23   1      238.60      267.68       14.28 o
  -3  23   1       33.30       23.72        7.22 o
  -2  23   1      595.70      710.61       37.45 o
  -1  23   1      298.80      259.70       20.90 o
   0  23   1       23.30        1.25       10.50 o
   1  23   1       84.00      106.74       10.70 o
   2  23   1      393.60      448.51       21.70 o
   3  23   1       -3.20        4.14        9.12 o
   4  23   1      841.70      960.67       36.97 o
   5  23   1      -11.15        0.66        7.41 o
   6  23   1       51.70       63.11        9.51 o
   7  23   1       32.15       49.22       11.46 o
   8  23   1      366.60      381.28       26.21 o
   9  23   1       21.10       13.31       25.01 o
  10  23   1      114.35      114.40       24.27 o
 -10  24   1       85.20      103.98       24.21 o
  -9  24   1       49.75       37.06       21.29 o
  -8  24   1      129.30       97.87       22.98 o
  -7  24   1      142.45      143.85       17.69 o
  -6  24   1      467.05      476.68       26.94 o
  -5  24   1     1395.75     1402.30       43.07 o
  -4  24   1      169.70      147.38       12.06 o
  -3  24   1       74.90       99.62        8.27 o
  -2  24   1      334.75      421.85       24.12 o
  -1  24   1     1072.90     1063.55       34.20 o
   0  24   1      975.20      937.39       30.00 o
   1  24   1     1375.40     1298.64       42.50 o
   2  24   1      241.10      243.08       20.20 o
   3  24   1       73.20      105.78       13.29 o
   4  24   1      674.10      760.35       37.74 o
   5  24   1      849.20      887.24       37.47 o
   6  24   1      618.75      642.12       22.47 o
   7  24   1      415.05      453.76       23.29 o
   8  24   1       26.40        3.84       15.77 o
   9  24   1       43.50       42.62       20.75 o
  10  24   1      148.60      145.89       24.64 o
 -10  25   1        0.25       27.16       28.48 o
  -9  25   1      733.40      665.78       45.58 o
  -8  25   1       80.30       52.98       22.35 o
  -7  25   1      833.10      787.44       43.32 o
  -6  25   1      105.35      100.35       12.62 o
  -5  25   1      277.30      321.36       14.82 o
  -4  25   1      227.15      283.61       12.36 o
  -3  25   1     1329.95     1307.74       40.87 o
  -2  25   1       69.40       73.41       12.70 o
  -1  25   1     1125.40     1113.12       42.80 o
   0  25   1       17.60        3.03        8.70 o
   1  25   1      762.30      794.90       29.40 o
   2  25   1       82.50      112.20       16.60 o
   3  25   1     1299.85     1515.29      105.98 o
   4  25   1       26.70       13.97       10.35 o
   5  25   1      464.45      504.44       29.72 o
   6  25   1       54.80       59.00       11.39 o
   7  25   1      595.70      569.88       33.30 o
   8  25   1        0.50        6.15       15.41 o
   9  25   1      735.90      720.45       44.20 o
  10  25   1       25.60       15.67       17.61 o
 -10  26   1       -1.50        2.11       22.51 o
  -9  26   1        9.35       43.05       20.22 o
  -8  26   1       40.45       62.72       19.34 o
  -7  26   1       99.45      102.33       14.21 o
  -6  26   1       42.80       69.07       14.27 o
  -5  26   1       10.65       30.67       12.07 o
  -4  26   1        9.70        3.16        8.43 o
  -3  26   1      219.60      228.73       13.42 o
  -2  26   1       70.40       64.91       12.30 o
  -1  26   1       30.10        6.48       14.30 o
   0  26   1       42.30       59.27       12.60 o
   1  26   1        9.70        1.51       14.10 o
   2  26   1       28.60       30.08       11.50 o
   3  26   1       35.00       53.29        9.16 o
   4  26   1       31.20       25.46        9.50 o
   5  26   1        1.60        0.01        9.08 o
   6  26   1       23.90       10.97       11.21 o
   7  26   1        8.40       19.40       14.42 o
   8  26   1      -32.50        1.39       20.31 o
   9  26   1       -1.90        5.18       26.10 o
  10  26   1        5.85        0.02       19.69 o
 -10  27   1      145.05      157.07       29.85 o
  -9  27   1       46.55       55.20       25.77 o
  -8  27   1      715.00      638.68       58.30 o
  -7  27   1       66.50       75.18       13.93 o
  -6  27   1      121.90      132.24       16.84 o
  -5  27   1       71.20       86.59       13.78 o
  -4  27   1     1272.75     1151.40       47.30 o
  -3  27   1      330.50      342.71       21.66 o
  -2  27   1     2044.65     1903.42       81.60 o
  -1  27   1      122.90      131.81       12.50 o
   0  27   1       27.60       15.91        9.00 o
   1  27   1       54.10       54.89       12.10 o
   2  27   1     1608.90     1551.92       56.10 o
   3  27   1      203.85      248.72       19.54 o
   4  27   1     1002.55     1145.39       40.59 o
   5  27   1       77.00       61.59       10.64 o
   6  27   1       12.55        1.63       13.95 o
   7  27   1      103.25      121.66       18.23 o
   8  27   1     1035.10      953.21       60.92 o
   9  27   1       50.45       26.53       20.01 o
  10  27   1      195.75      201.55       26.44 o
  -9  28   1       30.45        9.16       24.32 o
  -8  28   1       34.70       53.53       16.16 o
  -7  28   1      350.65      393.55       25.23 o
  -6  28   1      279.35      275.97       24.57 o
  -5  28   1      727.40      769.86       34.20 o
  -4  28   1      474.75      473.97       25.64 o
  -3  28   1       28.00       18.89       12.19 o
  -2  28   1       29.15        8.46       10.72 o
  -1  28   1      992.60      908.21       38.50 o
   0  28   1      768.50      721.64       30.00 o
   1  28   1      716.50      712.54       28.30 o
   2  28   1      283.40      277.83       20.60 o
   3  28   1       -1.80        6.03       11.20 o
   4  28   1       79.10       43.05       18.00 o
   5  28   1      386.15      414.63       18.50 o
   6  28   1      411.30      408.89       22.74 o
   7  28   1      308.60      338.57       23.40 o
   8  28   1        6.90        1.54       17.75 o
   9  28   1       16.80        5.94       23.39 o
  -9  29   1      195.60      220.53       26.22 o
  -8  29   1       26.30       43.34       17.21 o
  -7  29   1       64.75       59.46       18.57 o
  -6  29   1      134.35      120.04       19.32 o
  -5  29   1       17.10        2.83       13.90 o
  -4  29   1       16.50       37.37       13.76 o
  -3  29   1      377.10      354.10       24.60 o
  -2  29   1       48.40       60.65       12.04 o
  -1  29   1       63.10       33.72       14.80 o
   0  29   1       44.50       29.84       12.40 o
   1  29   1      369.50      338.59       20.90 o
   2  29   1       12.40       10.73       12.10 o
   3  29   1      347.20      327.47       22.30 o
   4  29   1      114.50      107.63       14.46 o
   5  29   1       83.10       76.44       16.08 o
   6  29   1      -13.50        0.20       15.29 o
   7  29   1       77.70       77.50       19.39 o
   8  29   1      122.75       74.45       24.99 o
   9  29   1      233.65      243.99       28.48 o
  -9  30   1       69.15       87.90       23.34 o
  -8  30   1       32.95        2.29       24.38 o
  -7  30   1       54.65       31.04       19.14 o
  -6  30   1      899.95      861.60       47.10 o
  -5  30   1      490.30      475.53       30.99 o
  -4  30   1      737.30      718.08       43.41 o
  -3  30   1       53.85       37.55       13.24 o
  -2  30   1      133.05      122.59       15.38 o
  -1  30   1      329.75      302.21       20.24 o
   0  30   1     1919.90     1866.03       59.90 o
   1  30   1      566.10      521.54       27.30 o
   2  30   1      235.90      276.89       19.10 o
   3  30   1        5.90        0.29       12.80 o
   4  30   1      456.20      496.45       26.28 o
   5  30   1      558.20      533.50       32.77 o
   6  30   1     1196.00     1123.09       58.30 o
   7  30   1       64.40       59.92       21.11 o
   8  30   1       78.60       95.54       24.58 o
   9  30   1      101.30      116.48       24.79 o
  -8  31   1      142.60      138.95       29.09 o
  -7  31   1       40.40       40.77       15.82 o
  -6  31   1       48.50       90.03       17.90 o
  -5  31   1       80.40       99.40       16.31 o
  -4  31   1       89.95       76.94       17.29 o
  -3  31   1        1.30        8.27       13.41 o
  -2  31   1       76.70       65.88       13.19 o
  -1  31   1       -5.95        0.71       15.72 o
   0  31   1       29.40        1.77       12.10 o
   1  31   1       48.40       49.42       14.90 o
   2  31   1       98.40      116.42       19.20 o
   3  31   1       31.50       25.63       14.97 o
   4  31   1       79.65       74.91       14.21 o
   5  31   1        7.50        9.93       15.77 o
   6  31   1      -12.25        1.08       15.49 o
   7  31   1      -10.25        9.80       18.68 o
   8  31   1      103.80      112.84       20.35 o
  -8  32   1       84.10       65.84       26.42 o
  -7  32   1      125.35       86.00       25.20 o
  -6  32   1      160.95      114.34       15.88 o
  -5  32   1      602.25      706.67       59.16 o
  -4  32   1       52.50       32.96       16.83 o
  -3  32   1        7.00       12.51       14.39 o
  -2  32   1      230.60      202.36       21.70 o
  -1  32   1      477.60      394.38       53.60 o
   0  32   1      267.85      252.32       18.34 o
   1  32   1      365.05      372.86       19.75 o
   2  32   1       13.45        5.27       13.45 o
   3  32   1        0.15        0.94       10.91 o
   4  32   1      113.15       99.52       14.01 o
   5  32   1      389.45      351.31       29.58 o
   6  32   1       32.85       31.00       14.56 o
   7  32   1      227.75      244.50       26.93 o
   8  32   1        4.85        1.23       21.20 o
  -8  33   1      104.70      102.10       29.92 o
  -7  33   1      471.90      403.53       42.30 o
  -6  33   1       -5.80        0.98       18.07 o
  -5  33   1        9.10        4.66       19.03 o
  -4  33   1      170.40      156.01       19.76 o
  -3  33   1     1194.75     1074.73       55.38 o
  -2  33   1      300.10      267.10       22.74 o
  -1  33   1      428.75      416.91       27.61 o
   0  33   1       12.50        8.55       13.42 o
   1  33   1      302.65      270.74       20.24 o
   2  33   1      441.15      442.21       29.00 o
   3  33   1     1064.55     1045.96       52.40 o
   4  33   1      288.15      301.54       22.50 o
   5  33   1      148.05      115.91       23.68 o
   6  33   1       58.20       47.92       22.31 o
   7  33   1      338.10      294.82       36.65 o
   8  33   1       65.20       78.10       22.19 o
  -7  34   1       43.10        3.60       29.60 o
  -6  34   1      -21.95        1.37       15.91 o
  -5  34   1       -4.90        2.26       19.65 o
  -4  34   1       52.95       26.36       17.12 o
  -3  34   1       71.60       25.95       18.00 o
  -2  34   1       36.60       21.84       16.51 o
  -1  34   1       86.80       71.93       23.45 o
   0  34   1       21.65       16.97       12.58 o
   1  34   1       90.25       58.01       20.94 o
   2  34   1      106.20       80.89       20.74 o
   3  34   1       28.40       23.94       21.97 o
   4  34   1        3.35        0.29       21.11 o
   5  34   1        9.50        3.76       17.29 o
   6  34   1        3.90        3.79       21.15 o
   7  34   1      -25.80        7.76       21.77 o
  -7  35   1      167.20      164.66       29.13 o
  -6  35   1      131.90      127.30       27.24 o
  -5  35   1       -9.30       23.35       26.48 o
  -4  35   1      888.75      772.15       53.90 o
  -3  35   1      550.70      544.24       41.42 o
  -2  35   1     1451.10     1163.56       80.79 o
  -1  35   1      207.70      214.39       30.11 o
   0  35   1      -61.00        5.37       32.60 o
   1  35   1       99.00      111.27       21.52 o
   2  35   1     1202.45      936.53       58.11 o
   3  35   1      552.20      516.89       34.64 o
   4  35   1      891.35      733.25       60.67 o
   5  35   1      100.25       56.24       29.05 o
   6  35   1       70.75       54.41       22.54 o
   7  35   1       18.85       73.28       23.25 o
  -7  36   1      134.65      165.54       36.00 o
  -6  36   1      -31.15        3.16       17.58 o
  -5  36   1      143.30      136.25       29.29 o
  -4  36   1       18.00       54.85       26.15 o
  -3  36   1       30.30        2.44       26.43 o
  -2  36   1        2.30       12.97       21.90 o
  -1  36   1      236.40      186.46       31.19 o
   0  36   1       10.05        5.24       18.68 o
   1  36   1      284.10      195.48       41.10 o
   2  36   1        1.80        7.69       21.83 o
   3  36   1       53.85       25.78       22.76 o
   4  36   1       39.30       33.17       27.03 o
   5  36   1      120.55       60.98       32.50 o
   6  36   1       43.95        3.54       20.53 o
   7  36   1      122.55      131.45       32.53 o
  -6  37   1       58.15       73.20       27.14 o
  -5  37   1       80.30       64.85       28.55 o
  -4  37   1       41.95       37.12       29.07 o
  -3  37   1      502.25      409.43       42.30 o
  -2  37   1       91.85       90.94       25.14 o
  -1  37   1      224.40      161.96       26.11 o
   0  37   1        9.15       42.29       21.46 o
   1  37   1      401.10      353.58       41.70 o
   2  37   1      186.45      130.83       29.44 o
   3  37   1      331.00      262.83       31.81 o
   4  37   1      255.30      188.27       35.04 o
   5  37   1      196.45      101.86       35.21 o
   6  37   1      -11.55        2.14       21.40 o
  -6  38   1      359.10      368.36       76.20 o
  -5  38   1      -21.75       15.64       28.91 o
  -4  38   1      281.65      245.54       37.47 o
  -3  38   1       23.60        3.12       26.81 o
  -2  38   1      180.30      203.31       30.00 o
  -1  38   1        0.50        0.20       24.61 o
   0  38   1      814.20      686.73       51.79 o
   1  38   1       -6.60        2.39       23.40 o
   2  38   1      220.20      200.94       29.26 o
   3  38   1       17.35        0.60       18.95 o
   4  38   1      275.20      219.09       35.01 o
   5  38   1      -26.15        0.66       28.59 o
   6  38   1      375.40      428.78       67.80 o
  -5  39   1       -1.30       17.80       29.41 o
  -4  39   1       52.25       11.21       29.60 o
  -3  39   1        4.45       12.31       21.00 o
  -2  39   1       24.15        3.76       24.96 o
  -1  39   1      -30.45        4.78       25.26 o
   0  39   1      116.70       72.06       29.90 o
   1  39   1       27.80        9.73       20.50 o
   2  39   1      -26.90        4.06       21.10 o
   3  39   1      -20.15        1.51       18.36 o
   4  39   1       17.50        2.03       29.28 o
   5  39   1       16.05        0.17       24.67 o
  -4  40   1       18.55        0.38       29.07 o
  -3  40   1       81.80       15.75       30.11 o
  -2  40   1       30.95       31.95       25.03 o
  -1  40   1      523.45      402.35       37.99 o
   0  40   1       44.70       28.35       20.60 o
   1  40   1      689.40      622.75       58.90 o
   2  40   1       13.70        0.11       23.39 o
   3  40   1      -15.80        0.25       25.74 o
   4  40   1        8.35        3.26       26.79 o
  -3  41   1      201.20      172.21       41.75 o
  -2  41   1       24.35       47.17       34.61 o
  -1  41   1      188.20      144.64       34.77 o
   0  41   1       -0.40        1.07       25.55 o
   1  41   1       12.50       25.26       18.90 o
   2  41   1      266.60      183.25       50.20 o
   3  41   1      154.35      197.34       34.91 o
  -2  42   1       92.60       34.88       33.73 o
  -1  42   1       10.25       18.78       30.70 o
   0  42   1      120.80      111.98       28.20 o
   1  42   1       28.30       29.68       21.70 o
   2  42   1       79.60       69.43       45.80 o
 -10   0   2     1606.00     1608.68       58.00 o
  -8   0   2      322.40      312.81       12.70 o
  -6   0   2     8944.10     8718.16      179.90 o
  -4   0   2     7053.30     6971.96      161.20 o
   4   0   2     3782.60     3803.00       77.00 o
   6   0   2     6590.70     6449.72      154.60 o
   8   0   2       48.00       53.12        6.00 o
  10   0   2     1921.20     1907.85       70.70 o
  12   0   2     1808.90     1494.22      136.10 o
 -12   1   2      515.00      468.74       61.00 o
 -11   1   2      486.00      484.17       57.30 o
 -10   1   2       92.80       92.16        8.27 o
  -9   1   2      268.55      272.55        9.40 o
  -8   1   2      395.90      393.76       10.01 o
  -7   1   2        5.15        1.55        3.57 o
  -6   1   2      527.30      509.37       10.61 o
  -5   1   2      814.10      839.54       12.98 o
  -4   1   2       12.15        1.09        3.40 o
  -3   1   2      528.45      536.45        9.13 o
   3   1   2      104.15       90.59        2.69 o
   4   1   2      882.70      883.53       13.58 o
   5   1   2       98.95       86.78        3.75 o
   6   1   2       50.35       56.64        3.44 o
   7   1   2      270.75      252.31        6.90 o
   8   1   2      111.40       86.06        6.31 o
   9   1   2      127.05      122.01        8.88 o
  10   1   2       53.25       61.47        9.02 o
  11   1   2       33.40        0.42       19.53 o
  12   1   2      -14.80       15.17       19.21 o
 -12   2   2       44.90       23.00       34.40 o
 -11   2   2     1227.60     1216.93       77.33 o
 -10   2   2       83.75       55.80        9.27 o
  -9   2   2      282.15      279.06        9.26 o
  -8   2   2      703.75      695.73       15.03 o
  -7   2   2     1554.30     1660.27       28.46 o
  -6   2   2      468.35      440.44        9.30 o
  -5   2   2     4936.35     4970.24       71.27 o
  -4   2   2      403.50      390.10        8.10 o
  -3   2   2       29.15       25.19        1.99 o
   3   2   2      345.85      342.50        6.08 o
   4   2   2      723.30      670.45       11.92 o
   5   2   2     3737.15     3857.37       52.68 o
   6   2   2       77.90       50.46        3.75 o
   7   2   2     1913.50     1916.65       33.20 o
   8   2   2        9.05        2.96        4.24 o
   9   2   2       47.00       37.71        5.84 o
  10   2   2       35.55       36.09       10.94 o
  11   2   2     1295.45     1250.82       59.99 o
  12   2   2       91.20       59.17       36.30 o
 -12   3   2       10.40        3.05       31.80 o
 -11   3   2      119.10      130.67       19.01 o
 -10   3   2      677.40      676.29       22.25 o
  -9   3   2      351.55      361.62       11.59 o
  -8   3   2     1488.80     1489.96       27.54 o
  -7   3   2      871.60      863.25       16.73 o
  -6   3   2        8.40        7.85        3.08 o
  -5   3   2       24.40       21.32        2.86 o
  -4   3   2     3571.35     3555.37       53.21 o
  -3   3   2      814.35      840.18       12.99 o
   3   3   2     2263.00     2213.70       39.09 o
   4   3   2     4908.55     4896.42       73.29 o
   5   3   2      178.25      209.90        4.14 o
   6   3   2      136.85      150.86        4.25 o
   7   3   2       28.60       18.64        3.61 o
   8   3   2     2026.05     1943.91       37.48 o
   9   3   2      910.25      921.15       21.68 o
  10   3   2      493.45      489.85       22.59 o
  11   3   2       34.85       35.14       18.53 o
  12   3   2      173.40      145.25       33.10 o
 -12   4   2       88.30       47.45       34.20 o
 -11   4   2       78.10       62.53       17.17 o
 -10   4   2        1.20        3.19        7.47 o
  -9   4   2      746.40      696.84       18.13 o
  -8   4   2      140.75      127.60        7.06 o
  -7   4   2      666.30      669.22       13.64 o
  -6   4   2       81.10       84.14        4.24 o
  -5   4   2       66.85       64.20        3.58 o
  -4   4   2      247.15      226.75        7.62 o
  -3   4   2      367.65      372.63        6.68 o
  -2   4   2      418.45      420.13        7.22 o
   2   4   2      481.35      446.08       14.00 o
   3   4   2     1049.20     1047.39       22.59 o
   4   4   2      161.95      176.95        6.29 o
   5   4   2       33.45        3.79        2.83 o
   6   4   2      305.50      275.57        6.47 o
   7   4   2       50.30       37.01        4.13 o
   8   4   2        6.80        2.45        3.79 o
   9   4   2       33.55       23.74        5.74 o
  10   4   2       39.45       32.37       10.08 o
  11   4   2       15.40        3.06       28.50 o
  12   4   2      -19.10        0.62       21.40 o
 -11   5   2       16.05        9.44       17.62 o
 -10   5   2      186.90      161.98       17.60 o
  -9   5   2     1421.95     1411.77       35.17 o
  -8   5   2      533.80      535.83       14.42 o
  -7   5   2     1767.90     1762.70       33.76 o
  -6   5   2       58.15       65.29        4.00 o
  -5   5   2      761.50      773.58       12.88 o
  -4   5   2     1308.55     1287.51       19.77 o
  -3   5   2     6294.05     6274.65       93.64 o
  -2   5   2       36.85       32.42        1.73 o
   2   5   2    10386.25    10212.46      235.08 o
   3   5   2    12935.35    12824.06      219.49 o
   4   5   2      858.15      903.25       14.69 o
   5   5   2      122.30      165.66        4.19 o
   6   5   2       40.35       29.72        3.67 o
   7   5   2     1759.40     1686.75       27.68 o
   8   5   2      405.50      410.36        9.76 o
   9   5   2     1839.60     1831.04       45.21 o
  10   5   2      657.95      701.67       34.62 o
  11   5   2      161.10       93.03       36.70 o
  12   5   2      -36.00        4.36       26.50 o
 -11   6   2      413.30      375.53       29.82 o
 -10   6   2      156.00      167.70       12.66 o
  -9   6   2      554.25      576.65       24.81 o
  -8   6   2      644.25      608.68       16.89 o
  -7   6   2      583.00      626.43       12.97 o
  -6   6   2      434.85      419.79        9.30 o
  -5   6   2     2170.65     2261.05       33.52 o
  -4   6   2      173.85      165.74        4.56 o
  -3   6   2      359.70      356.64        6.34 o
  -2   6   2       61.55       56.31        2.25 o
   2   6   2      539.80      554.80       12.66 o
   3   6   2       23.90       30.46        2.97 o
   4   6   2       69.10       37.53        4.43 o
   5   6   2     1492.60     1606.97       29.50 o
   6   6   2      159.50      133.26        5.52 o
   7   6   2     1411.45     1452.70       25.31 o
   8   6   2       12.20       20.96        3.93 o
   9   6   2        2.10       30.49        8.27 o
  10   6   2       53.65       18.00       13.44 o
  11   6   2      719.30      720.08       42.27 o
  12   6   2       21.80       33.33       33.20 o
 -12   7   2      271.40      264.27       45.30 o
 -11   7   2      231.70      206.50       26.46 o
 -10   7   2       63.15       71.82       15.29 o
  -9   7   2      411.05      368.81       19.84 o
  -8   7   2     1540.85     1521.76       34.18 o
  -7   7   2       24.00       15.69        3.76 o
  -6   7   2      750.95      738.39       14.14 o
  -5   7   2     1138.85     1088.55       22.05 o
  -4   7   2       86.25       82.39        2.93 o
  -3   7   2       46.75       49.64        2.54 o
  -2   7   2     2324.65     2371.44       44.12 o
  -1   7   2      110.25       99.67        3.68 o
   1   7   2       62.15       14.97        4.08 o
   2   7   2     4796.50     4865.33      107.73 o
   3   7   2      845.10      808.74       24.66 o
   4   7   2     3672.25     3695.66       68.21 o
   5   7   2        7.55        7.70        3.16 o
   6   7   2      301.75      292.82        7.94 o
   7   7   2       91.55       67.82        6.22 o
   8   7   2      795.85      785.46       19.48 o
   9   7   2      389.25      379.85       14.75 o
  10   7   2      388.95      379.74       23.97 o
  11   7   2        8.15       14.76       18.81 o
  12   7   2       45.00       18.21       27.20 o
 -12   8   2      430.10      454.14       43.88 o
 -11   8   2       60.20       47.28       18.94 o
 -10   8   2     1651.65     1526.24       69.29 o
  -9   8   2       34.50       22.24        7.18 o
  -8   8   2       13.60       10.08        4.43 o
  -7   8   2       50.30       41.32        4.23 o
  -6   8   2     4482.85     4422.06       78.97 o
  -5   8   2      312.15      318.34        7.54 o
  -4   8   2     4291.30     4134.95       67.71 o
  -3   8   2      141.25      124.92        3.75 o
  -2   8   2     2570.90     2464.90       68.63 o
  -1   8   2     1119.50     1135.72       23.02 o
   0   8   2     3336.80     3410.21       72.54 o
   1   8   2      100.75       92.05        3.66 o
   2   8   2      544.60      570.88       14.41 o
   3   8   2     1276.30     1241.97       30.57 o
   4   8   2     1520.80     1571.29       26.03 o
   5   8   2      105.90       93.87        4.31 o
   6   8   2     5409.00     5425.83      122.92 o
   7   8   2      220.95      214.41        8.85 o
   8   8   2      205.50      206.75        9.44 o
   9   8   2        0.40        9.17        7.24 o
  10   8   2      760.90      813.30       33.71 o
  11   8   2       60.15       70.98       19.98 o
 -12   9   2      233.15      187.90       29.50 o
 -11   9   2      214.20      166.52       34.60 o
 -10   9   2      359.00      367.83       26.69 o
  -9   9   2       37.30       24.91       11.54 o
  -8   9   2       35.25       33.96        5.08 o
  -7   9   2       37.85       33.73        4.12 o
  -6   9   2      799.45      764.23       15.25 o
  -5   9   2      106.25      103.85        4.28 o
  -4   9   2      307.60      293.49        7.07 o
  -3   9   2      104.65      119.26        3.30 o
  -2   9   2     1528.20     1533.99       34.01 o
  -1   9   2       13.05       11.10        3.12 o
   0   9   2     3185.15     3296.40      123.97 o
   1   9   2     1951.70     2099.60       39.99 o
   2   9   2       73.90       72.12        3.31 o
   3   9   2       83.20       65.96        5.39 o
   4   9   2      205.30      198.15        5.73 o
   5   9   2        1.15        1.04        2.61 o
   6   9   2       47.40       47.02        4.12 o
   7   9   2       78.30       74.86        7.26 o
   8   9   2       37.55       12.11        6.00 o
   9   9   2       35.70       30.59        8.08 o
  10   9   2        1.80       21.46       12.84 o
  11   9   2       54.00       23.31       19.43 o
  12   9   2      -10.70        1.40       36.90 o
 -12  10   2       11.00        3.96       21.61 o
 -11  10   2      798.10      732.98       62.70 o
 -10  10   2       51.55       32.06       14.03 o
  -9  10   2        2.10        4.53        9.55 o
  -8  10   2       96.25       92.01        5.50 o
  -7  10   2      917.30      920.33       18.59 o
  -6  10   2       74.20       76.78        4.24 o
  -5  10   2     3135.65     3145.96       52.32 o
  -4  10   2      327.10      331.95        6.79 o
  -3  10   2      201.70      204.48        4.88 o
  -2  10   2        1.90        0.78        3.74 o
  -1  10   2     1393.00     1434.07       31.45 o
   0  10   2      688.60      669.15       14.77 o
   1  10   2     5323.55     5305.32      148.32 o
   2  10   2     2426.65     2488.35       60.70 o
   3  10   2       58.55       67.76        4.32 o
   4  10   2      124.45      145.10        4.78 o
   5  10   2     3410.15     3373.89       61.16 o
   6  10   2      488.85      466.98       11.37 o
   7  10   2     1363.85     1364.90       27.73 o
   8  10   2       81.75       82.12        8.08 o
   9  10   2       55.70       70.28        9.01 o
  10  10   2       32.10       14.06       12.43 o
  11  10   2      581.85      614.38       41.07 o
  12  10   2      191.20      183.24       43.50 o
 -12  11   2       67.45       66.85       24.16 o
 -11  11   2      230.50      230.11       28.47 o
 -10  11   2      384.55      362.34       26.17 o
  -9  11   2      -16.90        1.77       11.34 o
  -8  11   2     3254.30     3212.30       59.81 o
  -7  11   2     1136.20     1115.22       22.14 o
  -6  11   2      102.35      111.68        4.67 o
  -5  11   2      204.45      203.36        5.34 o
  -4  11   2     3566.85     3601.77       58.23 o
  -3  11   2       48.25       55.02        3.36 o
  -2  11   2     3010.40     3128.43       75.64 o
  -1  11   2      657.50      701.28       18.68 o
   0  11   2      703.10      710.55       15.14 o
   1  11   2        6.10        0.48        4.02 o
   2  11   2     2504.90     2705.39       53.53 o
   3  11   2     2288.75     2220.22       70.63 o
   4  11   2     2197.60     2293.95       39.45 o
   5  11   2       85.65      107.61        4.81 o
   6  11   2       55.10       65.85        4.85 o
   7  11   2       11.35        7.34        5.06 o
   8  11   2     1595.40     1623.29       32.50 o
   9  11   2      607.90      618.73       24.70 o
  10  11   2      404.45      421.08       22.56 o
  11  11   2       19.90       13.43       19.13 o
  12  11   2      197.90      180.26       36.90 o
 -12  12   2      130.70      133.97       25.80 o
 -11  12   2       49.40       50.30       16.34 o
 -10  12   2        3.00       14.60       12.93 o
  -9  12   2      822.80      751.05       33.13 o
  -8  12   2      417.95      427.02       11.20 o
  -7  12   2      294.40      303.91        8.48 o
  -6  12   2      908.75      871.45       17.34 o
  -5  12   2      177.75      186.36        5.72 o
  -4  12   2      375.00      382.78        7.96 o
  -3  12   2      662.20      690.96       17.04 o
  -2  12   2      297.80      294.82        8.10 o
  -1  12   2        4.95        0.72        6.15 o
   0  12   2      692.25      680.33       14.06 o
   1  12   2      458.20      469.07       19.49 o
   2  12   2      158.60      153.52        6.06 o
   3  12   2       52.95       73.31        4.89 o
   4  12   2     2028.25     1966.53       38.21 o
   5  12   2       54.05       25.01        4.89 o
   6  12   2      442.95      446.65       11.91 o
   7  12   2      155.75      165.10        7.14 o
   8  12   2       -1.75       10.06        6.91 o
   9  12   2       64.65       64.10        9.10 o
  10  12   2        8.25        8.92       12.25 o
  11  12   2       -7.05       12.53       20.35 o
  12  12   2      102.80       89.33       32.70 o
 -12  13   2       24.35       37.86       25.00 o
 -11  13   2        2.35        1.65       15.94 o
 -10  13   2       55.35       50.11       15.58 o
  -9  13   2     1446.65     1345.44       53.72 o
  -8  13   2       79.90       82.69        5.16 o
  -7  13   2     3134.10     3060.69       63.87 o
  -6  13   2      187.40      175.63        6.62 o
  -5  13   2      283.85      298.70        7.08 o
  -4  13   2     1870.60     1897.39       36.87 o
  -3  13   2     8079.25     7840.50      184.35 o
  -2  13   2      684.15      683.70       15.17 o
  -1  13   2     2929.00     2980.92       58.02 o
   0  13   2      662.70      632.64       15.35 o
   1  13   2      534.65      577.87       15.00 o
   2  13   2     2472.70     2546.83       52.03 o
   3  13   2     9275.65     9217.88      267.80 o
   4  13   2       38.25       46.24        5.88 o
   5  13   2     1816.20     1825.16       50.40 o
   6  13   2      356.75      381.38       12.94 o
   7  13   2     2946.15     2923.92       55.37 o
   8  13   2      511.35      494.04       16.44 o
   9  13   2     2583.10     2483.69       88.39 o
  10  13   2       -5.40        1.86       11.72 o
  11  13   2        9.60       16.73       20.46 o
  12  13   2       55.70      131.06       24.71 o
 -12  14   2      206.55      212.73       37.76 o
 -11  14   2       78.15       75.06       18.04 o
 -10  14   2       44.45       36.24       17.36 o
  -9  14   2      206.90      169.89       18.04 o
  -8  14   2      862.05      887.57       24.05 o
  -7  14   2      184.85      183.09        6.91 o
  -6  14   2      281.60      282.04        7.72 o
  -5  14   2      288.90      331.48        7.68 o
  -4  14   2      176.25      172.50        6.69 o
  -3  14   2      307.60      328.34        9.11 o
  -2  14   2      777.00      841.87       18.83 o
  -1  14   2      287.70      328.18        8.70 o
   0  14   2      670.95      729.68       16.91 o
   1  14   2      474.20      540.22       15.77 o
   2  14   2      739.85      713.59       23.51 o
   3  14   2       19.05        6.52        3.86 o
   4  14   2      543.70      569.73       16.53 o
   5  14   2      547.60      567.74       15.84 o
   6  14   2      188.50      207.82        9.34 o
   7  14   2      732.90      728.96       18.18 o
   8  14   2       20.85        0.72        8.75 o
   9  14   2       13.25       10.70       11.96 o
  10  14   2       64.35       55.44       13.90 o
  11  14   2      152.70      143.96       23.38 o
  12  14   2       66.75       44.01       25.38 o
 -12  15   2      145.15      175.44       34.79 o
 -11  15   2      143.55      117.18       26.81 o
 -10  15   2      123.60      168.66       18.13 o
  -9  15   2      278.60      231.38       21.79 o
  -8  15   2     1552.80     1501.81       51.07 o
  -7  15   2        8.35        7.39        4.25 o
  -6  15   2      572.75      543.89       11.42 o
  -5  15   2      715.70      703.04       13.54 o
  -4  15   2     2239.75     2214.79       49.29 o
  -3  15   2      816.50      852.77       20.84 o
  -2  15   2     1700.25     1793.14       33.52 o
  -1  15   2      152.40      157.27        7.49 o
   0  15   2      149.80      151.69        7.68 o
   1  15   2      611.45      618.74       19.71 o
   2  15   2     3338.00     3358.38      117.03 o
   3  15   2      312.55      339.97       12.56 o
   4  15   2     1479.90     1463.83       33.44 o
   5  15   2      509.00      523.38       15.63 o
   6  15   2       36.40       37.90        6.45 o
   7  15   2      281.05      272.10       11.13 o
   8  15   2     1955.35     1970.81       54.10 o
   9  15   2       54.85       68.02       15.03 o
  10  15   2      353.90      384.80       26.08 o
  11  15   2       38.65       56.99       22.29 o
  12  15   2       28.40       30.42       24.54 o
 -12  16   2      147.35      140.07       31.53 o
 -11  16   2      430.00      414.67       36.17 o
 -10  16   2      304.80      330.87       28.67 o
  -9  16   2       -0.25       19.40       13.34 o
  -8  16   2       -4.85        4.27       10.72 o
  -7  16   2      664.35      649.76       14.39 o
  -6  16   2      627.95      666.76       16.88 o
  -5  16   2      916.25      913.72       17.39 o
  -4  16   2     2735.85     2686.29       53.21 o
  -3  16   2       34.30       16.71        4.94 o
  -2  16   2      147.85      152.34        6.12 o
  -1  16   2     2351.90     2556.30       41.90 o
   0  16   2     2033.55     2177.29       48.34 o
   1  16   2     1350.00     1456.41       50.26 o
   2  16   2     1686.35     1771.78       32.82 o
   3  16   2      715.75      705.30       24.58 o
   4  16   2      430.20      414.01       12.32 o
   5  16   2     1404.00     1445.45       36.74 o
   6  16   2     3330.45     3250.91       98.59 o
   7  16   2      780.65      785.62       23.80 o
   8  16   2       94.85      104.38       10.78 o
   9  16   2      289.90      280.17       20.13 o
  10  16   2      513.60      556.40       31.28 o
  11  16   2      379.65      356.07       36.34 o
  12  16   2      451.15      434.54       54.34 o
 -11  17   2       -8.65        1.90       19.30 o
 -10  17   2      330.70      387.90       31.70 o
  -9  17   2       12.85       10.90       15.65 o
  -8  17   2       60.10       39.22       12.59 o
  -7  17   2       10.70        0.99        7.35 o
  -6  17   2      411.95      394.52       12.41 o
  -5  17   2       19.70        3.43        5.28 o
  -4  17   2      379.00      417.72       10.96 o
  -3  17   2       18.45        2.30        4.95 o
  -2  17   2      592.10      613.96       14.55 o
  -1  17   2      443.95      450.89       11.40 o
   0  17   2      136.15      174.11        7.06 o
   1  17   2       55.90       42.05        7.37 o
   2  17   2       96.80      113.25        6.97 o
   3  17   2       79.05       72.51        6.95 o
   4  17   2      105.75       85.40        8.30 o
   5  17   2        9.75        2.64        5.34 o
   6  17   2      715.95      733.70       20.58 o
   7  17   2       -1.70        2.14        7.46 o
   8  17   2       12.90        9.34        8.72 o
   9  17   2       -7.75        1.69       16.00 o
  10  17   2       31.80       59.07       16.10 o
  11  17   2       -8.35       16.00       22.80 o
 -11  18   2      361.75      351.58       34.95 o
 -10  18   2      482.90      490.78       37.75 o
  -9  18   2      181.35      185.85       19.13 o
  -8  18   2       71.10       60.54       13.82 o
  -7  18   2      820.15      836.53       22.25 o
  -6  18   2     2117.20     2087.68       46.04 o
  -5  18   2     2215.85     2149.76       63.22 o
  -4  18   2     1058.20     1082.20       26.45 o
  -3  18   2      153.30      144.90        7.55 o
  -2  18   2      672.50      656.05       18.01 o
  -1  18   2      993.95     1093.33       23.59 o
   0  18   2     2554.25     2740.92       79.26 o
   1  18   2     1693.30     1736.07       61.90 o
   2  18   2      344.70      344.07       11.60 o
   3  18   2       32.80       33.85        6.75 o
   4  18   2      869.00      912.76       29.17 o
   5  18   2     2090.35     2118.52       50.95 o
   6  18   2     2350.20     2289.82       58.25 o
   7  18   2     1314.75     1302.08       39.64 o
   8  18   2      170.35      174.52       12.09 o
   9  18   2      153.55      151.76       19.57 o
  10  18   2      683.75      674.31       42.66 o
  11  18   2      546.35      552.39       44.13 o
 -11  19   2      117.35      110.82       27.76 o
 -10  19   2      205.25      215.04       22.94 o
  -9  19   2       45.95       15.24       17.61 o
  -8  19   2      307.50      311.48       20.73 o
  -7  19   2      590.40      585.05       16.97 o
  -6  19   2      352.00      381.79       14.09 o
  -5  19   2      252.10      242.88       10.93 o
  -4  19   2      201.50      232.18       10.36 o
  -3  19   2       68.75       76.51        6.55 o
  -2  19   2     2362.30     2481.00       50.48 o
  -1  19   2      223.50      253.70        9.03 o
   0  19   2       45.10       49.59        7.00 o
   1  19   2      135.10      172.67       13.73 o
   2  19   2     1289.30     1349.27       42.19 o
   3  19   2       12.90        0.64        8.15 o
   4  19   2     1014.45     1108.81       24.98 o
   5  19   2       -2.50        5.90        4.87 o
   6  19   2        8.45        8.51        6.59 o
   7  19   2       -1.15        3.23        8.83 o
   8  19   2      558.35      580.04       25.41 o
   9  19   2       23.25        8.23       14.54 o
  10  19   2      114.00      187.62       20.97 o
  11  19   2      -20.40        6.30       23.68 o
 -11  20   2      112.90      110.55       22.03 o
 -10  20   2       44.60        4.48       30.00 o
  -9  20   2      277.45      310.23       21.03 o
  -8  20   2      148.25      128.01       16.84 o
  -7  20   2       11.90        7.93       12.07 o
  -6  20   2      527.00      548.92       17.72 o
  -5  20   2     1618.10     1652.77       38.70 o
  -4  20   2       93.20       84.44        8.70 o
  -3  20   2      474.20      492.48       15.11 o
  -2  20   2      638.75      667.31       20.74 o
  -1  20   2      439.35      451.86       14.11 o
   0  20   2      549.50      588.84       19.20 o
   1  20   2      947.70      971.13       64.40 o
   2  20   2       85.15       68.48        9.93 o
   3  20   2       88.15      108.86        6.78 o
   4  20   2      988.85     1012.45       33.90 o
   5  20   2      464.65      483.11       18.57 o
   6  20   2      948.40      917.03       29.72 o
   7  20   2      767.70      810.09       25.83 o
   8  20   2        1.65       10.30        9.21 o
   9  20   2       23.30       19.98       15.47 o
  10  20   2      128.25      116.94       22.55 o
  11  20   2      185.80      231.05       27.41 o
 -11  21   2      -13.80        0.03       25.99 o
 -10  21   2       35.85        6.38       22.38 o
  -9  21   2      550.65      520.70       34.54 o
  -8  21   2       26.80        2.59       14.05 o
  -7  21   2      779.05      775.84       31.47 o
  -6  21   2       38.65       42.15        6.97 o
  -5  21   2       27.75       25.29        6.01 o
  -4  21   2      136.50      148.71        9.02 o
  -3  21   2     3230.75     3343.06       74.65 o
  -2  21   2        9.75        9.33        5.13 o
  -1  21   2     2383.30     2381.99       63.21 o
   0  21   2      107.30      113.23       11.00 o
   1  21   2     1191.10     1209.28       52.30 o
   2  21   2       38.90        1.72       18.20 o
   3  21   2     3124.25     3056.04       73.34 o
   4  21   2        4.30       13.66       11.32 o
   5  21   2      374.80      396.96       18.47 o
   6  21   2       23.80       41.44       10.21 o
   7  21   2      545.65      583.55       22.88 o
   8  21   2        5.45        4.49       14.60 o
   9  21   2     1270.90     1327.96       70.70 o
  10  21   2      -25.15        4.60       17.23 o
  11  21   2       86.25       80.39       29.89 o
 -11  22   2       23.95       42.94       26.15 o
 -10  22   2        3.25        9.26       21.31 o
  -9  22   2      193.05      162.69       25.03 o
  -8  22   2      153.35      146.20       20.51 o
  -7  22   2       62.05       54.42       14.27 o
  -6  22   2       68.05       78.17        8.78 o
  -5  22   2       18.10       17.67        6.58 o
  -4  22   2      166.65      183.96       10.53 o
  -3  22   2      246.45      264.05       11.89 o
  -2  22   2      290.15      299.74       12.13 o
  -1  22   2       54.90       42.01        8.72 o
   0  22   2       -8.20        1.46       11.40 o
   1  22   2       53.70       62.39       15.60 o
   2  22   2        6.70        1.05       14.90 o
   3  22   2      274.50      308.49       14.90 o
   4  22   2      151.55      162.06       11.27 o
   5  22   2       20.70       32.41        7.34 o
   6  22   2       38.95       53.26       10.98 o
   7  22   2       27.45       19.74       10.04 o
   8  22   2        8.75        0.22       15.25 o
   9  22   2       16.70       13.53       16.90 o
  10  22   2       12.90        4.80       29.12 o
  11  22   2        7.65        0.71       26.49 o
 -10  23   2      170.55      163.13       27.55 o
  -9  23   2       11.95       11.32       19.04 o
  -8  23   2      784.70      737.01       40.63 o
  -7  23   2       24.35       26.15       11.34 o
  -6  23   2       46.25       38.89       12.28 o
  -5  23   2       76.15       90.35        7.47 o
  -4  23   2      717.65      721.19       23.44 o
  -3  23   2       21.65       33.51        7.05 o
  -2  23   2     2111.80     2166.79       55.57 o
  -1  23   2      233.10      277.32       13.94 o
   0  23   2       40.65       49.88        7.91 o
   1  23   2      170.90      134.24       22.50 o
   2  23   2     1597.40     1562.98       58.90 o
   3  23   2       12.55        0.74        8.31 o
   4  23   2     1012.90     1001.76       30.84 o
   5  23   2       27.35       18.67        9.10 o
   6  23   2       16.25       12.44       11.45 o
   7  23   2       47.60       47.75        8.52 o
   8  23   2     1248.75     1232.07       60.48 o
   9  23   2       49.05       26.01       19.99 o
  10  23   2      238.20      271.62       26.25 o
 -10  24   2      231.25      232.60       31.07 o
  -9  24   2      -20.50        1.79       21.12 o
  -8  24   2       48.70        7.32       16.41 o
  -7  24   2      818.15      828.28       36.04 o
  -6  24   2      272.60      282.51       19.11 o
  -5  24   2     1434.90     1500.16       40.50 o
  -4  24   2      859.75      894.02       29.36 o
  -3  24   2        6.35        0.15        7.24 o
  -2  24   2       62.90       80.43        9.86 o
  -1  24   2     1118.40     1162.19       40.12 o
   0  24   2     1975.20     1930.49       56.72 o
   1  24   2     1207.15     1238.74       38.80 o
   2  24   2      166.10      182.06       10.86 o
   3  24   2      165.35      182.24       10.73 o
   4  24   2       25.75       32.83        6.89 o
   5  24   2      645.55      714.19       25.33 o
   6  24   2      693.75      637.07       33.60 o
   7  24   2      303.70      340.29       22.67 o
   8  24   2       40.20       27.32       12.94 o
   9  24   2       52.95       40.57       20.04 o
  10  24   2      264.10      254.11       30.20 o
 -10  25   2      157.90      155.03       28.51 o
  -9  25   2       -2.75       15.54       19.91 o
  -8  25   2       34.95       38.68       19.69 o
  -7  25   2       40.05       34.04       15.94 o
  -6  25   2      370.05      398.38       22.29 o
  -5  25   2        8.85        2.30        6.84 o
  -4  25   2       -4.55        5.45        7.72 o
  -3  25   2      255.70      234.60       14.47 o
  -2  25   2      310.15      277.25       16.89 o
  -1  25   2       56.85       55.05       11.07 o
   0  25   2       47.50       69.65        8.87 o
   1  25   2      305.50      277.52       13.51 o
   2  25   2       31.15       39.25        9.01 o
   3  25   2       62.75       66.05        9.13 o
   4  25   2       39.40       42.99        9.39 o
   5  25   2      133.25      146.61       13.09 o
   6  25   2       42.35       54.93       14.05 o
   7  25   2       84.10       71.83       13.34 o
   8  25   2       25.90        2.00       17.43 o
   9  25   2      149.70      119.18       25.70 o
  10  25   2      -10.60        5.14       18.99 o
 -10  26   2      243.25      236.54       37.55 o
  -9  26   2       26.95       17.80       22.73 o
  -8  26   2       24.70       18.84       20.83 o
  -7  26   2      285.45      259.07       24.22 o
  -6  26   2      996.30     1052.14       38.97 o
  -5  26   2      752.15      738.65       32.89 o
  -4  26   2     1432.20     1511.05       42.26 o
  -3  26   2       34.95       33.87       10.65 o
  -2  26   2        9.85        8.15        8.15 o
  -1  26   2     1379.40     1376.31       47.81 o
   0  26   2     2943.45     2966.43       85.43 o
   1  26   2     1046.70      998.80       32.21 o
   2  26   2      527.45      545.10       20.44 o
   3  26   2      220.10      219.22       12.44 o
   4  26   2      502.50      595.45       28.46 o
   5  26   2     1127.80     1088.52       37.42 o
   6  26   2     1633.25     1633.03       50.64 o
   7  26   2      171.95      199.46       15.94 o
   8  26   2      130.65      156.23       19.24 o
   9  26   2      250.90      257.68       27.48 o
  10  26   2      151.80      177.90       26.71 o
 -10  27   2       25.75       42.53       24.54 o
  -9  27   2      125.70      116.23       33.02 o
  -8  27   2      195.15      174.32       24.28 o
  -7  27   2       58.80       79.32       18.74 o
  -6  27   2       56.50       53.02       14.52 o
  -5  27   2      943.40      960.92       39.63 o
  -4  27   2      247.60      258.03       17.02 o
  -3  27   2      152.40      112.76       15.58 o
  -2  27   2      146.55      161.34       15.73 o
  -1  27   2      340.00      344.48       20.18 o
   0  27   2      137.30      122.49       13.98 o
   1  27   2      310.20      311.15       16.18 o
   2  27   2      106.00      106.54       11.52 o
   3  27   2        5.65       14.12        8.70 o
   4  27   2      246.45      276.32       16.96 o
   5  27   2       51.60       50.46       11.25 o
   6  27   2        0.75        0.67       10.36 o
   7  27   2        6.80       10.36       10.57 o
   8  27   2      194.25      180.17       28.62 o
   9  27   2        6.45       14.27       19.21 o
  10  27   2       43.30       56.52       20.14 o
  -9  28   2       66.45       80.89       26.84 o
  -8  28   2       92.75       97.46       21.48 o
  -7  28   2       67.65       46.76       15.40 o
  -6  28   2      591.70      573.25       30.80 o
  -5  28   2      713.95      675.41       33.41 o
  -4  28   2       26.70       13.64       14.05 o
  -3  28   2      353.05      351.00       21.30 o
  -2  28   2      647.30      594.56       28.35 o
  -1  28   2      267.50      261.98       18.59 o
   0  28   2      545.20      485.88       25.05 o
   1  28   2      962.95      921.75       33.73 o
   2  28   2       34.20       21.28        9.96 o
   3  28   2       11.30       16.85        8.57 o
   4  28   2      346.25      347.56       20.30 o
   5  28   2      197.25      232.59       16.17 o
   6  28   2      149.55      145.35       19.63 o
   7  28   2      750.60      700.24       41.39 o
   8  28   2        7.15        6.64       15.00 o
   9  28   2      -47.80        0.39       18.74 o
  -9  29   2      493.00      429.07       45.09 o
  -8  29   2       98.50       55.62       22.19 o
  -7  29   2      611.30      517.00       33.81 o
  -6  29   2       36.95       22.71       15.44 o
  -5  29   2       52.45       53.86       15.54 o
  -4  29   2      500.50      532.24       26.02 o
  -3  29   2     1182.95     1202.73       47.65 o
  -2  29   2       63.95       54.58       12.75 o
  -1  29   2      762.50      758.28       36.90 o
   0  29   2      206.85      249.05       15.61 o
   1  29   2      504.15      509.32       22.89 o
   2  29   2      715.00      712.51       29.04 o
   3  29   2     1993.05     1970.84       77.46 o
   4  29   2      117.30      128.66       23.80 o
   5  29   2      236.20      252.26       25.00 o
   6  29   2       22.45       31.53       14.56 o
   7  29   2      397.05      416.77       29.51 o
   8  29   2      230.50      185.37       28.60 o
   9  29   2      624.75      693.82       50.55 o
  -9  30   2      137.90      193.97       31.62 o
  -8  30   2       72.50       86.05       27.52 o
  -7  30   2      181.40      151.90       25.60 o
  -6  30   2      -16.95        0.98       11.64 o
  -5  30   2      -10.35        3.95       12.45 o
  -4  30   2       22.10       11.26       15.49 o
  -3  30   2      167.95      188.60       17.32 o
  -2  30   2       25.15        0.79       13.83 o
  -1  30   2      315.90      324.36       20.21 o
   0  30   2      -12.75        0.34        8.05 o
   1  30   2       12.75        0.58       10.12 o
   2  30   2       11.75        8.32        9.65 o
   3  30   2      460.95      486.48       24.06 o
   4  30   2       16.00        7.32        9.68 o
   5  30   2       63.60        2.79       24.20 o
   6  30   2      -13.95       12.29       18.68 o
   7  30   2       26.40        9.91       18.78 o
   8  30   2       13.25       24.93       22.14 o
   9  30   2        4.35       30.82       21.29 o
  -8  31   2      625.15      648.48       54.73 o
  -7  31   2      206.55      181.38       30.01 o
  -6  31   2       34.40       37.42       15.49 o
  -5  31   2       35.45       17.81       15.01 o
  -4  31   2      579.55      522.67       31.84 o
  -3  31   2      421.00      462.04       27.78 o
  -2  31   2     1575.15     1561.33       68.34 o
  -1  31   2      372.75      296.83       22.86 o
   0  31   2      162.05      157.95       15.68 o
   1  31   2       66.55       37.54       12.28 o
   2  31   2     1272.30     1232.64       49.58 o
   3  31   2      301.00      317.84       22.79 o
   4  31   2     1437.35     1389.55       59.72 o
   5  31   2        9.80       18.41       18.60 o
   6  31   2       42.10       44.50       16.23 o
   7  31   2      117.30      134.78       21.15 o
   8  31   2      629.00      600.20       46.94 o
  -8  32   2      119.60      138.97       25.50 o
  -7  32   2      252.90      253.81       36.03 o
  -6  32   2       -9.55        1.50       18.39 o
  -5  32   2      273.75      318.25       25.53 o
  -4  32   2      220.30      179.77       20.72 o
  -3  32   2       26.25        4.24       14.17 o
  -2  32   2       40.70       52.20       15.81 o
  -1  32   2      109.15       87.89       17.40 o
   0  32   2       77.30       70.94       14.46 o
   1  32   2      459.45      476.73       22.27 o
   2  32   2      207.15      187.04       17.21 o
   3  32   2        8.80        2.35       12.64 o
   4  32   2        2.15        1.12       11.38 o
   5  32   2      335.40      373.79       33.25 o
   6  32   2       58.60       61.41       20.43 o
   7  32   2      221.70      214.26       26.99 o
   8  32   2      -35.90        0.22       23.10 o
  -8  33   2       82.95      107.21       30.97 o
  -7  33   2       28.20       44.67       24.58 o
  -6  33   2       89.80       99.74       28.90 o
  -5  33   2       30.65       44.06       16.98 o
  -4  33   2        2.45        0.25       14.11 o
  -3  33   2      324.75      323.23       22.54 o
  -2  33   2      259.75      289.23       22.85 o
  -1  33   2       71.25       80.42       13.64 o
   0  33   2       52.60       37.51       14.76 o
   1  33   2      423.65      436.90       24.82 o
   2  33   2       47.60       36.64       14.84 o
   3  33   2      430.45      383.53       33.51 o
   4  33   2      178.50      232.16       40.30 o
   5  33   2       87.95       50.18       26.37 o
   6  33   2       -7.75        1.94       26.00 o
   7  33   2      241.45      191.50       24.70 o
   8  33   2       70.20       43.83       20.74 o
  -7  34   2      -21.40        2.54       23.19 o
  -6  34   2      658.75      688.23       42.50 o
  -5  34   2      140.45      121.57       20.52 o
  -4  34   2      390.95      375.72       30.35 o
  -3  34   2       19.60        5.76       16.28 o
  -2  34   2      133.70      140.12       19.61 o
  -1  34   2      132.20       68.51       22.24 o
   0  34   2      779.90      738.83       42.18 o
   1  34   2      148.10       94.87       23.84 o
   2  34   2      371.05      378.53       29.25 o
   3  34   2       94.65       46.02       23.68 o
   4  34   2      214.10      199.97       40.40 o
   5  34   2       38.20       54.85       24.61 o
   6  34   2      791.70      712.35       62.54 o
   7  34   2       55.50       57.82       25.34 o
  -7  35   2       46.50        4.64       25.93 o
  -6  35   2       52.35       45.88       20.84 o
  -5  35   2       84.75       98.93       29.28 o
  -4  35   2       -4.80        9.68       17.85 o
  -3  35   2       -0.05       51.65       22.91 o
  -2  35   2       56.05       57.69       22.85 o
  -1  35   2       31.10       35.98       22.11 o
   0  35   2       51.85       29.48       18.36 o
   1  35   2      104.15       76.24       20.80 o
   2  35   2       19.30        7.59       15.34 o
   3  35   2      -17.00        0.50       13.87 o
   4  35   2       25.30        3.52       40.00 o
   5  35   2       24.85        8.04       25.46 o
   6  35   2       46.60       21.06       26.99 o
   7  35   2      -33.55        5.19       26.84 o
  -7  36   2       71.90      101.00       44.20 o
  -6  36   2       86.10       76.44       24.20 o
  -5  36   2      371.50      362.10       42.41 o
  -4  36   2       -6.00        2.67       26.63 o
  -3  36   2       31.75       25.69       23.39 o
  -2  36   2       13.30       18.79       23.16 o
  -1  36   2      445.95      365.49       37.17 o
   0  36   2       15.80        9.05       21.50 o
   1  36   2      682.85      535.33       45.86 o
   2  36   2        3.75        1.83       15.48 o
   3  36   2       85.30       51.46       28.90 o
   4  36   2       30.95        2.60       24.84 o
   5  36   2      478.15      446.71       42.38 o
   6  36   2      -41.45        0.75       28.00 o
   7  36   2      226.70      191.98       50.80 o
  -6  37   2       14.65        2.16       21.62 o
  -5  37   2       29.75        2.22       28.50 o
  -4  37   2      159.30      161.22       33.24 o
  -3  37   2      612.70      542.29       45.94 o
  -2  37   2      119.15      103.15       28.64 o
  -1  37   2      152.20      121.05       23.95 o
   0  37   2       22.15       45.38       23.38 o
   1  37   2       54.20       23.98       25.40 o
   2  37   2      298.05      337.98       36.78 o
   3  37   2      639.20      508.17       67.30 o
   4  37   2       99.45       79.53       28.22 o
   5  37   2        6.50       33.85       27.46 o
   6  37   2        2.35        4.63       28.87 o
  -5  38   2        4.70        3.71       23.47 o
  -4  38   2       50.85       34.07       29.54 o
  -3  38   2      103.30      101.23       21.82 o
  -2  38   2      -10.40        0.76       23.92 o
  -1  38   2       17.35       10.31       29.44 o
   0  38   2      114.45       66.07       25.54 o
   1  38   2       -6.00        6.75       24.00 o
   2  38   2       49.40       71.24       30.30 o
   3  38   2       47.40       38.64       33.00 o
   4  38   2       28.35        0.64       26.34 o
   5  38   2        4.60        2.47       25.81 o
  -5  39   2        0.60       17.62       31.93 o
  -4  39   2      307.75      269.27       40.41 o
  -3  39   2      236.50      212.49       33.56 o
  -2  39   2      537.45      485.74       46.35 o
  -1  39   2      131.10      127.76       28.71 o
   0  39   2      -10.15        5.85       24.47 o
   1  39   2       29.40       24.43       29.00 o
   2  39   2      535.10      501.03       55.50 o
   3  39   2      311.85      264.05       36.36 o
   4  39   2      313.00      294.60       45.11 o
   5  39   2      140.10      131.88       36.10 o
  -4  40   2       41.60       34.41       31.02 o
  -3  40   2      -11.25        2.21       27.27 o
  -2  40   2      108.80       96.28       35.27 o
  -1  40   2       57.25       89.64       29.11 o
   0  40   2       17.80       15.93       24.73 o
   1  40   2       45.10       42.65       26.90 o
   3  40   2        3.30       11.00       32.20 o
   4  40   2        5.40        8.71       23.51 o
  -3  41   2      220.10      199.03       35.61 o
  -2  41   2       78.05       90.25       38.14 o
  -1  41   2       10.15        0.65       20.98 o
   0  41   2       41.85       28.09       22.17 o
   1  41   2      179.10      192.95       44.70 o
   2  41   2       24.90       44.41       34.40 o
   3  41   2      242.10      190.26       54.60 o
  -2  42   2       22.30       54.42       25.88 o
  -1  42   2       -6.35        8.75       30.56 o
   0  42   2      514.10      523.78       75.50 o
   1  42   2      -40.10        0.12       33.00 o
   2  42   2      146.70      163.30       40.80 o
  -9   0   3      525.20      523.77       20.40 o
  -7   0   3     2626.10     2530.50       56.40 o
  -5   0   3        8.50        3.42        3.40 o
  -3   0   3     1266.70     1306.98       32.80 o
   3   0   3     3003.40     3112.66       67.30 o
   5   0   3      825.30      889.79       18.90 o
   7   0   3      372.60      365.75       15.50 o
   9   0   3      267.90      271.76       16.30 o
  11   0   3       36.50       26.57       31.70 o
 -11   1   3       49.05       25.18       16.25 o
 -10   1   3      297.70      308.49       14.98 o
  -9   1   3      455.75      482.95       12.44 o
  -8   1   3     1216.70     1217.08       22.91 o
  -7   1   3     2132.45     2162.12       37.84 o
  -6   1   3       98.60       97.09        4.07 o
  -5   1   3      342.00      293.95        7.33 o
  -4   1   3     1137.70     1203.22       19.02 o
  -3   1   3     1985.60     2005.64       32.94 o
  -2   1   3     3655.40     3495.64       61.55 o
   2   1   3     1318.35     1423.91       21.30 o
   3   1   3     2629.40     2653.74       45.01 o
   4   1   3      726.60      787.57       12.27 o
   5   1   3     1645.85     1648.15       25.70 o
   6   1   3      162.10      125.96        4.92 o
   7   1   3      319.60      293.14        9.43 o
   8   1   3     1371.15     1308.81       28.31 o
   9   1   3     1650.60     1634.50       37.66 o
  10   1   3      625.15      639.41       22.43 o
  11   1   3       49.60       27.77       22.06 o
  12   1   3       60.35       41.83       24.31 o
 -12   2   3      122.20       44.62       40.70 o
 -11   2   3      783.00      757.81       45.96 o
 -10   2   3      130.20      125.21       10.47 o
  -9   2   3      302.25      294.34       13.04 o
  -8   2   3      693.00      683.54       15.32 o
  -7   2   3     1066.30     1103.22       20.15 o
  -6   2   3      318.80      317.90        6.80 o
  -5   2   3     3127.40     3194.84       42.12 o
  -4   2   3      243.45      230.14        5.44 o
  -3   2   3      466.05      455.72        8.82 o
  -2   2   3     2555.55     2655.47       42.72 o
   2   2   3      263.75      300.42        5.24 o
   3   2   3       28.30        0.13        2.80 o
   4   2   3       24.10       18.73        2.79 o
   5   2   3     2404.90     2503.20       38.61 o
   6   2   3       30.50        3.41        3.39 o
   7   2   3     1076.95     1122.53       19.02 o
   8   2   3        9.95        3.92        4.14 o
   9   2   3      117.20      118.23        7.11 o
  10   2   3       43.55       39.35       11.32 o
  11   2   3      845.30      776.67       47.42 o
  12   2   3       17.90        2.80       23.54 o
 -12   3   3      375.90      409.13       54.00 o
 -11   3   3      445.05      418.20       30.83 o
 -10   3   3       83.10       93.73        9.31 o
  -9   3   3      590.40      583.88       16.66 o
  -8   3   3      517.05      543.86       12.62 o
  -7   3   3       20.95        2.04        5.38 o
  -6   3   3     2444.90     2414.67       40.32 o
  -5   3   3     1484.45     1471.57       23.65 o
  -4   3   3      197.60      163.57        6.43 o
  -3   3   3     1861.55     1874.37       28.21 o
  -2   3   3      640.30      667.60       11.78 o
   2   3   3     1636.35     1517.02       25.24 o
   3   3   3     1241.30     1191.86       21.13 o
   4   3   3     2669.30     2769.59       43.03 o
   5   3   3      305.60      322.21        7.06 o
   6   3   3      428.50      440.32        9.98 o
   7   3   3      171.20      165.08        6.51 o
   8   3   3      749.85      705.72       14.33 o
   9   3   3      237.90      218.69       10.93 o
  10   3   3      157.40      159.09       13.37 o
  11   3   3       13.15       18.25       19.34 o
  12   3   3       12.50        0.00       20.50 o
 -12   4   3      587.10      568.97       55.40 o
 -11   4   3        1.70        0.75       18.90 o
 -10   4   3     1199.60     1164.58       33.62 o
  -9   4   3       46.85       59.59        7.13 o
  -8   4   3       20.75        6.97        4.42 o
  -7   4   3       57.55       59.87        4.77 o
  -6   4   3     7062.35     6984.61      114.67 o
  -5   4   3      258.70      246.54        6.05 o
  -4   4   3     4748.05     4669.08       71.72 o
  -3   4   3       16.20       15.07        1.74 o
  -2   4   3      238.25      261.65        5.33 o
   2   4   3     3999.45     3948.24       61.27 o
   3   4   3      231.65      222.90        5.06 o
   4   4   3     3498.25     3449.25       52.88 o
   5   4   3       50.45       45.34        2.33 o
   6   4   3     6929.75     6840.72      111.96 o
   7   4   3       28.25       22.78        3.58 o
   8   4   3      235.80      260.75        8.34 o
   9   4   3       42.90       55.39        6.63 o
  10   4   3     1871.45     1849.17       55.07 o
  11   4   3       17.10        1.11       24.20 o
  12   4   3     1230.20     1216.45       90.40 o
 -12   5   3      376.90      320.95       54.00 o
 -11   5   3      480.30      470.06       32.02 o
 -10   5   3      471.90      447.96       19.15 o
  -9   5   3      363.10      374.71       17.50 o
  -8   5   3      140.20      142.92        6.79 o
  -7   5   3      110.30      125.21        5.38 o
  -6   5   3     1808.30     1761.47       34.37 o
  -5   5   3     1589.95     1588.32       25.60 o
  -4   5   3      367.50      361.26        7.74 o
  -3   5   3      756.15      804.82       12.82 o
  -2   5   3      249.50      228.72        5.59 o
   2   5   3       54.65       51.15        1.80 o
   3   5   3      377.65      386.49        7.15 o
   4   5   3       91.85       49.65        4.25 o
   5   5   3      259.50      273.21        6.16 o
   6   5   3      411.20      463.04        8.50 o
   7   5   3      273.80      283.57        6.65 o
   8   5   3       64.80       23.59        5.83 o
   9   5   3      190.20      189.48       10.56 o
  10   5   3       58.40       60.23       11.28 o
  11   5   3       55.20       16.46       24.30 o
  12   5   3       23.90       24.88       38.20 o
 -12   6   3       25.00       56.67       33.10 o
 -11   6   3      572.50      605.80       32.51 o
 -10   6   3       71.35       77.45       10.92 o
  -9   6   3      111.65      119.88       11.78 o
  -8   6   3      747.05      771.38       17.68 o
  -7   6   3     1639.10     1644.08       31.04 o
  -6   6   3        1.40        2.79        3.40 o
  -5   6   3     3268.50     3253.23       50.37 o
  -4   6   3      725.85      722.01       11.58 o
  -3   6   3       58.75       57.43        3.23 o
  -2   6   3     5285.25     5168.68       88.15 o
  -1   6   3    26521.60    25266.05      888.56 o
   1   6   3     1096.85     1061.46       23.56 o
   2   6   3     1780.60     1816.70       32.05 o
   3   6   3       85.10       87.20        3.85 o
   4   6   3     1475.95     1541.97       24.71 o
   5   6   3     4885.30     4918.77       70.12 o
   6   6   3       49.05       30.01        3.92 o
   7   6   3     1145.25     1177.73       21.12 o
   8   6   3       57.50       55.71        4.35 o
   9   6   3       23.50       21.30        9.79 o
  10   6   3       59.45       55.61       13.64 o
  11   6   3      823.40      992.09       79.80 o
  12   6   3      101.60       73.36       34.00 o
 -12   7   3       -6.20       22.27       32.20 o
 -11   7   3      324.65      354.27       24.43 o
 -10   7   3      647.00      584.47       23.86 o
  -9   7   3       76.60       55.73       10.07 o
  -8   7   3     2600.60     2572.72       54.30 o
  -7   7   3      917.75      889.34       18.71 o
  -6   7   3       -3.10        2.09        3.49 o
  -5   7   3      176.30      173.53        4.84 o
  -4   7   3     5571.75     5597.09       78.63 o
  -3   7   3       47.60       52.94        2.80 o
  -2   7   3     4296.05     4310.39       85.00 o
  -1   7   3       36.80       25.86        2.37 o
   0   7   3      119.25      118.50        3.39 o
   1   7   3       88.70       75.90        2.87 o
   2   7   3     5720.55     5680.63      102.31 o
   3   7   3      638.75      647.34       13.05 o
   4   7   3     1869.05     1874.13       32.87 o
   5   7   3     1324.25     1437.97       21.72 o
   6   7   3      281.85      288.95        6.41 o
   7   7   3       14.40       23.32        3.16 o
   8   7   3     2166.75     2143.61       50.46 o
   9   7   3      803.95      813.01       22.39 o
  10   7   3      474.45      465.96       27.92 o
  11   7   3       88.40      116.55       21.40 o
  12   7   3      300.00      196.79       46.80 o
 -12   8   3       84.80       55.99       25.62 o
 -11   8   3       -2.95        0.74       18.66 o
 -10   8   3       27.45       11.65       11.85 o
  -9   8   3     1551.25     1503.65       51.89 o
  -8   8   3      705.75      715.55       18.05 o
  -7   8   3     1097.40     1106.49       23.41 o
  -6   8   3      218.75      209.06        6.08 o
  -5   8   3      246.35      265.72        5.95 o
  -4   8   3        9.55        0.54        2.30 o
  -3   8   3     1327.95     1409.92       25.04 o
  -2   8   3      463.85      460.86       10.00 o
  -1   8   3     2105.40     2151.57       39.18 o
   0   8   3       51.85       42.53        2.97 o
   1   8   3      971.15      938.17       18.98 o
   2   8   3       16.90        9.99        2.82 o
   3   8   3     3254.50     3306.73       81.32 o
   4   8   3     1056.55     1059.16       21.02 o
   5   8   3      104.90      110.18        4.63 o
   6   8   3       76.15       74.15        4.54 o
   7   8   3      104.90      101.68        3.88 o
   8   8   3       11.85        9.17        5.66 o
   9   8   3      294.85      312.73       15.07 o
  10   8   3       65.15       68.11       12.93 o
  11   8   3       32.00        8.94       19.52 o
  12   8   3       30.00       38.32       34.80 o
 -12   9   3       -4.10       10.39       24.45 o
 -11   9   3       -3.65        0.67       15.87 o
 -10   9   3       17.10        5.09       13.27 o
  -9   9   3     1561.85     1489.12       59.27 o
  -8   9   3      343.25      346.58       10.43 o
  -7   9   3     2181.35     2200.19       46.25 o
  -6   9   3       16.70       22.27        2.91 o
  -5   9   3      312.25      341.00        7.86 o
  -4   9   3       97.15      127.31        3.61 o
  -3   9   3    10648.70    10320.93      199.82 o
  -2   9   3       66.70       87.54        3.31 o
  -1   9   3     4198.35     4121.12       74.49 o
   0   9   3     1065.00     1028.53       19.46 o
   1   9   3     1443.20     1437.87       28.07 o
   2   9   3      331.90      354.04        7.96 o
   3   9   3    10843.20    10473.98      239.19 o
   4   9   3      363.90      416.79        9.73 o
   5   9   3      871.30      945.77       17.43 o
   6   9   3       15.45        4.24        3.87 o
   7   9   3     2120.45     2063.05       39.86 o
   8   9   3      963.10      928.37       23.51 o
   9   9   3     1337.45     1410.58       39.94 o
  10   9   3      131.65      129.07       15.29 o
  11   9   3       22.30       36.13       17.82 o
  12   9   3      -14.90        6.61       31.10 o
 -12  10   3      370.40      353.39       37.97 o
 -11  10   3      244.85      261.30       23.09 o
 -10  10   3      116.70       97.49       15.83 o
  -9  10   3      616.80      645.62       22.49 o
  -8  10   3     1369.05     1355.67       33.06 o
  -7  10   3       14.70        0.43        3.71 o
  -6  10   3      362.90      350.87        8.72 o
  -5  10   3      424.90      510.20        8.71 o
  -4  10   3      356.90      382.00        7.99 o
  -3  10   3      891.45      852.32       16.56 o
  -2  10   3     2573.85     2567.39       50.86 o
  -1  10   3      979.40      962.54       36.88 o
   0  10   3       52.75       41.20        3.41 o
   1  10   3     2096.90     2179.26       43.06 o
   2  10   3      330.50      345.79        8.42 o
   3  10   3      121.85      134.43        4.68 o
   4  10   3      938.20      968.70       22.30 o
   5  10   3      840.30      871.90       17.10 o
   6  10   3      235.60      234.87        7.43 o
   7  10   3      730.00      766.29       16.16 o
   8  10   3      145.85      153.95        9.27 o
   9  10   3       22.85       21.01        7.81 o
  10  10   3       52.60       63.32       13.94 o
  11  10   3      220.15      196.58       25.90 o
  12  10   3       73.00       32.92       37.10 o
 -12  11   3       75.40      127.98       33.85 o
 -11  11   3      305.00      293.83       23.42 o
 -10  11   3       28.50       40.14       14.76 o
  -9  11   3       95.05       98.78       13.23 o
  -8  11   3     1512.35     1465.63       41.85 o
  -7  11   3        7.60        0.97        3.78 o
  -6  11   3      861.00      859.74       17.16 o
  -5  11   3     1612.90     1604.85       27.59 o
  -4  11   3     1461.45     1452.46       30.72 o
  -3  11   3      376.70      399.19        8.35 o
  -2  11   3     4651.70     4519.96       90.53 o
  -1  11   3       57.15       42.72        4.29 o
   0  11   3      427.65      453.75       10.64 o
   1  11   3      915.80      955.55       17.88 o
   2  11   3     1784.10     1831.90       41.01 o
   3  11   3      450.40      454.88       16.08 o
   4  11   3     2667.90     2710.18       47.43 o
   5  11   3      636.65      624.04       13.33 o
   6  11   3       14.10       11.16        4.31 o
   7  11   3      473.55      480.66       13.17 o
   8  11   3     1188.60     1170.47       30.28 o
   9  11   3      133.45      139.41       10.12 o
  10  11   3      486.70      517.45       25.68 o
  11  11   3       14.55       47.16       18.38 o
  12  11   3       88.30       22.77       41.60 o
 -12  12   3      192.35      184.39       30.53 o
 -11  12   3      177.05      178.57       21.85 o
 -10  12   3      738.10      694.79       39.92 o
  -9  12   3      205.35      183.81       16.42 o
  -8  12   3       21.85        0.37        9.38 o
  -7  12   3      260.60      250.69        8.22 o
  -6  12   3      696.35      742.02       14.10 o
  -5  12   3       46.95       58.17        3.83 o
  -4  12   3     1981.70     2067.81       37.59 o
  -3  12   3       23.70       15.09        3.19 o
  -2  12   3      560.75      552.46       14.20 o
  -1  12   3      688.95      705.64       16.05 o
   0  12   3     2141.20     2214.88       41.91 o
   1  12   3     1165.05     1225.26       27.42 o
   2  12   3     2991.60     2923.13      111.01 o
   3  12   3      346.95      327.53        9.30 o
   4  12   3     2773.90     2730.68       50.80 o
   5  12   3     1204.60     1177.14       26.84 o
   6  12   3     4210.35     4136.31       92.88 o
   7  12   3      495.95      499.95       13.51 o
   8  12   3      619.55      597.40       19.24 o
   9  12   3        5.35        3.10       10.04 o
  10  12   3      319.45      386.73       26.45 o
  11  12   3      224.00      188.71       29.52 o
  12  12   3     1188.90     1003.67      114.60 o
 -12  13   3      315.25      348.76       40.75 o
 -11  13   3       44.15       45.78       18.54 o
 -10  13   3      619.05      614.33       38.81 o
  -9  13   3       19.15       11.02       11.68 o
  -8  13   3      143.00      162.96        8.36 o
  -7  13   3       23.80       17.17        4.27 o
  -6  13   3      528.75      542.90       11.73 o
  -5  13   3      129.90      126.54        6.42 o
  -4  13   3     1365.15     1393.61       28.35 o
  -3  13   3       87.50       73.65        4.35 o
  -2  13   3      258.20      220.14       11.99 o
  -1  13   3       46.05       38.84        5.16 o
   0  13   3     1458.70     1542.72       29.49 o
   1  13   3      316.50      340.43        7.45 o
   2  13   3      333.90      385.61       10.91 o
   3  13   3       16.50       13.00        3.69 o
   4  13   3      636.95      681.46       14.17 o
   5  13   3      139.00      168.84        8.95 o
   6  13   3     1189.60     1224.46       28.82 o
   7  13   3       -0.60        1.07        4.51 o
   8  13   3      122.90      106.76        9.26 o
   9  13   3       40.45       44.27        9.75 o
  10  13   3       52.00       48.94       15.57 o
  11  13   3        8.65       12.33       19.52 o
  12  13   3       10.50       23.63       36.80 o
 -12  14   3       78.05       89.27       26.04 o
 -11  14   3      323.80      304.23       28.98 o
 -10  14   3      394.35      400.77       29.82 o
  -9  14   3       78.35       68.41       13.85 o
  -8  14   3       41.75       43.14        6.08 o
  -7  14   3      755.55      778.60       21.21 o
  -6  14   3      368.90      401.88       10.25 o
  -5  14   3     1616.40     1574.37       30.35 o
  -4  14   3     1899.35     1909.29       36.75 o
  -3  14   3       35.65       29.54        4.18 o
  -2  14   3      348.65      339.50       11.01 o
  -1  14   3      528.60      597.58       13.94 o
   0  14   3     3037.40     3007.68      110.75 o
   1  14   3     1439.35     1481.49       27.93 o
   2  14   3     1671.50     1660.21       43.54 o
   3  14   3       83.50       80.97        5.26 o
   4  14   3      303.80      259.92       11.13 o
   5  14   3     5319.15     4913.49      132.12 o
   6  14   3      754.65      741.15       19.45 o
   7  14   3     2257.85     2168.94       56.31 o
   8  14   3       65.10       70.37        9.48 o
   9  14   3       43.75       40.93        9.29 o
  10  14   3      131.05       95.85       18.44 o
  11  14   3      670.80      664.08       50.34 o
  12  14   3      119.90      158.70       31.10 o
 -12  15   3       16.40       77.13       27.88 o
 -11  15   3      296.70      291.53       32.81 o
 -10  15   3      286.85      247.21       26.17 o
  -9  15   3       -7.80        1.02       11.82 o
  -8  15   3      700.25      693.38       27.79 o
  -7  15   3     1478.00     1485.45       33.43 o
  -6  15   3      106.30      134.81        7.86 o
  -5  15   3      317.90      311.28       14.25 o
  -4  15   3     1853.30     1899.51       36.18 o
  -3  15   3      161.00      142.56        6.58 o
  -2  15   3     2880.85     3075.32       55.49 o
  -1  15   3      812.45      810.97       20.28 o
   0  15   3       43.60       49.03        4.75 o
   1  15   3      205.55      216.21        7.74 o
   2  15   3     1715.70     1890.06       39.48 o
   3  15   3      124.80      124.52        5.98 o
   4  15   3     2070.65     2156.27       52.77 o
   5  15   3      340.90      389.46       12.29 o
   6  15   3      109.75      117.83       10.22 o
   7  15   3       54.35       42.47       10.19 o
   8  15   3     1470.50     1460.19       48.99 o
   9  15   3       92.10       50.20       14.42 o
  10  15   3      354.00      352.02       25.88 o
  11  15   3      -10.00        4.70       20.61 o
  12  15   3       19.95       74.29       24.03 o
 -11  16   3       72.35       50.92       25.55 o
 -10  16   3       37.05       22.02       19.30 o
  -9  16   3      707.20      700.96       31.98 o
  -8  16   3      136.35      133.05       14.65 o
  -7  16   3      412.35      458.79       14.52 o
  -6  16   3      649.05      643.59       18.01 o
  -5  16   3      845.20      899.47       25.85 o
  -4  16   3        4.95        0.20        4.34 o
  -3  16   3     1246.30     1312.86       25.08 o
  -2  16   3       78.85       92.72        5.28 o
  -1  16   3       17.85       14.81        5.15 o
   0  16   3      710.45      714.20       21.64 o
   1  16   3     1995.95     1986.08       67.04 o
   2  16   3       18.05       10.78        4.82 o
   3  16   3      366.90      421.32       10.33 o
   4  16   3      659.60      630.56       20.67 o
   5  16   3      159.75      121.04        9.79 o
   6  16   3      771.65      852.96       23.48 o
   7  16   3      315.25      346.79       16.30 o
   8  16   3       -2.15        4.73        8.18 o
   9  16   3       84.45       64.29       13.73 o
  10  16   3       31.10       28.62       17.05 o
  11  16   3       75.40       79.13       22.74 o
 -11  17   3       26.25        6.80       19.83 o
 -10  17   3      -15.15        4.89       16.57 o
  -9  17   3     1110.45     1069.82       53.06 o
  -8  17   3      239.90      198.80       18.03 o
  -7  17   3      165.65      175.57        8.18 o
  -6  17   3        7.75       13.46        5.01 o
  -5  17   3       39.90       32.79        5.81 o
  -4  17   3      360.60      394.99       11.41 o
  -3  17   3     4431.15     4514.73      125.30 o
  -2  17   3      808.25      817.90       18.95 o
  -1  17   3     1813.15     1946.21       39.06 o
   0  17   3       36.15       18.59        5.94 o
   1  17   3      479.55      531.02       18.05 o
   2  17   3      240.85      267.12        8.60 o
   3  17   3     6459.65     6456.39      154.57 o
   4  17   3       92.40       97.87        8.29 o
   5  17   3      711.65      758.49       22.77 o
   6  17   3      462.80      490.47       20.24 o
   7  17   3     1834.25     1784.17       54.51 o
   8  17   3      124.75      154.34       11.74 o
   9  17   3     2145.95     2061.15       71.96 o
  10  17   3       17.05        7.56       19.92 o
  11  17   3       62.50       69.55       25.90 o
 -11  18   3      113.25      112.51       22.54 o
 -10  18   3       26.10        8.67       17.32 o
  -9  18   3      264.35      284.92       19.54 o
  -8  18   3      557.05      521.68       27.62 o
  -7  18   3       19.80        7.57        6.12 o
  -6  18   3       98.80      110.99        7.88 o
  -5  18   3      170.95      200.14        8.60 o
  -4  18   3      359.20      368.70       11.29 o
  -3  18   3      738.95      754.50       18.36 o
  -2  18   3     1470.00     1557.76       34.94 o
  -1  18   3       62.00       54.78        8.24 o
   0  18   3      231.50      241.76       12.02 o
   1  18   3       38.20       57.33        4.92 o
   2  18   3      410.35      437.42       12.23 o
   3  18   3      765.70      767.37       19.98 o
   4  18   3      784.15      853.97       26.11 o
   5  18   3       35.95       19.44        8.44 o
   6  18   3      114.50      132.13        9.87 o
   7  18   3       72.10       78.88       12.92 o
   8  18   3       28.40       19.36        9.63 o
   9  18   3       -2.95        2.50       13.27 o
  10  18   3       52.15       32.10       17.89 o
  11  18   3       27.15        2.95       21.53 o
 -11  19   3      254.40      232.72       34.61 o
 -10  19   3      128.90      124.42       21.51 o
  -9  19   3       87.15       93.29       18.89 o
  -8  19   3     1024.35      964.52       37.84 o
  -7  19   3        9.35        2.94        6.34 o
  -6  19   3       10.35        6.21        5.76 o
  -5  19   3     1712.45     1786.07       46.84 o
  -4  19   3     1031.85     1049.64       29.95 o
  -3  19   3      320.25      339.19       11.78 o
  -2  19   3     2603.05     2618.62       57.58 o
  -1  19   3      806.05      830.98       21.96 o
   0  19   3      180.25      207.28       11.01 o
   1  19   3      771.50      823.15       19.84 o
   2  19   3     1302.80     1359.17       42.25 o
   3  19   3      298.10      334.77        9.99 o
   4  19   3     1422.35     1484.65       42.46 o
   5  19   3      412.10      464.80       20.01 o
   6  19   3      170.60      178.91       10.14 o
   7  19   3      691.45      716.12       29.23 o
   8  19   3     1128.95     1089.87       38.73 o
   9  19   3       18.20       26.07       14.16 o
  10  19   3      567.70      641.25       39.36 o
  11  19   3      116.50       86.84       27.76 o
 -11  20   3      381.75      345.48       43.74 o
 -10  20   3      254.20      262.38       26.82 o
  -9  20   3      -11.65       16.63       19.05 o
  -8  20   3       68.80       53.62       16.38 o
  -7  20   3      634.90      609.49       26.93 o
  -6  20   3      623.40      650.58       20.27 o
  -5  20   3      817.60      847.97       25.02 o
  -4  20   3     1713.35     1744.30       44.27 o
  -3  20   3       89.80      102.45        7.32 o
  -2  20   3       32.40       35.34        6.05 o
  -1  20   3     2171.55     2204.58       53.39 o
   0  20   3      982.65     1087.56       29.82 o
   1  20   3      519.05      581.03       24.89 o
   2  20   3      590.10      577.75       20.28 o
   3  20   3      522.90      554.97       16.53 o
   4  20   3       66.45       53.23        7.61 o
   5  20   3     1856.50     1910.36       62.76 o
   6  20   3      642.85      602.84       31.35 o
   7  20   3      508.95      535.73       34.09 o
   8  20   3       90.55      107.28       11.22 o
   9  20   3       28.00       43.69       11.67 o
  10  20   3      105.05       86.05       26.74 o
  11  20   3      346.50      376.16       36.66 o
 -11  21   3       -5.10        0.48       23.45 o
 -10  21   3      524.30      528.69       35.57 o
  -9  21   3       75.95       48.21       18.38 o
  -8  21   3       18.10       13.28       15.50 o
  -7  21   3        4.40        1.40       12.23 o
  -6  21   3     1130.05     1141.35       36.95 o
  -5  21   3       11.40        3.13        6.05 o
  -4  21   3     1445.00     1467.40       41.47 o
  -3  21   3       48.60       27.79        7.61 o
  -2  21   3      745.20      767.90       22.36 o
  -1  21   3       31.00       17.30        8.43 o
   0  21   3      880.85      903.29       30.85 o
   1  21   3       23.50        5.53        6.86 o
   2  21   3      332.50      358.12       14.42 o
   3  21   3       66.55       68.59        7.32 o
   4  21   3       59.00       53.84        8.54 o
   5  21   3      141.10      132.21       12.37 o
   6  21   3      723.90      739.18       29.07 o
   7  21   3      204.30      239.75       19.61 o
   8  21   3      188.10      195.97       16.79 o
   9  21   3        9.55       25.35       15.32 o
  10  21   3       70.15      123.89       24.79 o
  11  21   3      -19.45        2.52       25.95 o
 -11  22   3      278.55      322.40       35.44 o
 -10  22   3      412.65      440.00       37.94 o
  -9  22   3      129.10       82.67       20.84 o
  -8  22   3       29.80       28.39       13.45 o
  -7  22   3      401.55      407.07       22.49 o
  -6  22   3     1079.80     1127.83       30.48 o
  -5  22   3     1133.40     1083.42       32.69 o
  -4  22   3     1503.70     1621.78       43.46 o
  -3  22   3      161.20      172.23       10.33 o
  -2  22   3      764.60      828.47       24.03 o
  -1  22   3     1243.10     1278.65       35.50 o
   0  22   3     2495.25     2672.46       83.59 o
   1  22   3     1270.65     1280.55       38.96 o
   2  22   3      405.75      399.99       20.78 o
   3  22   3      204.35      178.05        9.37 o
   4  22   3      917.60     1003.61       31.35 o
   5  22   3     1126.40     1181.51       36.76 o
   6  22   3     1658.50     1595.36       60.25 o
   7  22   3      489.30      536.61       32.51 o
   8  22   3      259.05      301.34       21.12 o
   9  22   3      142.40      108.82       18.87 o
  10  22   3      266.65      344.36       27.30 o
  11  22   3      393.15      350.35       42.82 o
 -10  23   3       79.65       68.51       24.19 o
  -9  23   3      156.20      200.67       23.07 o
  -8  23   3      396.25      419.72       28.58 o
  -7  23   3      364.45      350.85       22.97 o
  -6  23   3       -0.50        2.58       11.17 o
  -5  23   3     1394.25     1442.02       41.21 o
  -4  23   3      106.65      141.72        9.87 o
  -3  23   3       34.40       55.05        7.47 o
  -2  23   3      998.10     1054.27       30.01 o
  -1  23   3      654.90      644.39       19.97 o
   0  23   3       19.00       10.81       12.90 o
   1  23   3      439.20      436.55       18.00 o
   2  23   3      311.00      329.28       13.45 o
   3  23   3       22.25       20.31        6.04 o
   4  23   3      622.70      696.78       19.16 o
   5  23   3      314.10      332.22       18.32 o
   6  23   3        3.30        0.01       11.54 o
   7  23   3       16.30        2.34        9.05 o
   8  23   3      226.45      230.97       21.59 o
   9  23   3       39.60        0.01       19.18 o
  10  23   3       91.45      136.36       22.81 o
 -10  24   3       -9.60       11.25       17.61 o
  -9  24   3      185.05      161.66       26.49 o
  -8  24   3      351.45      330.01       27.83 o
  -7  24   3       -4.75        7.92       11.27 o
  -6  24   3      650.10      607.75       26.14 o
  -5  24   3      599.85      663.87       20.14 o
  -4  24   3       25.95       36.41       11.61 o
  -3  24   3      267.45      270.44       15.56 o
  -2  24   3      905.30      928.68       31.02 o
  -1  24   3      145.00      158.14       10.70 o
   0  24   3      955.00      902.82       31.07 o
   1  24   3      846.80      835.77       26.89 o
   2  24   3      107.00      101.05        9.94 o
   3  24   3       16.05        6.96        7.79 o
   4  24   3      620.75      577.90       19.59 o
   5  24   3      161.05      180.31       10.82 o
   6  24   3      812.30      799.36       44.29 o
   7  24   3      618.30      677.21       26.27 o
   8  24   3       90.10       89.95       19.18 o
   9  24   3      -27.20        0.32       18.34 o
  10  24   3      179.90      225.52       22.70 o
 -10  25   3       92.75      105.84       25.30 o
  -9  25   3      394.55      420.84       31.34 o
  -8  25   3       27.35       22.56       19.61 o
  -7  25   3      925.95      884.52       42.00 o
  -6  25   3       66.25       45.76       13.42 o
  -5  25   3       50.60       70.80        8.72 o
  -4  25   3      224.30      234.11       17.75 o
  -3  25   3     1989.10     1915.00       60.29 o
  -2  25   3        3.10        3.17       10.24 o
  -1  25   3     2079.90     2091.43       64.49 o
   0  25   3       81.45       76.94       11.57 o
   1  25   3      259.95      264.76       12.78 o
   2  25   3       59.30       58.08        9.14 o
   3  25   3     1267.50     1341.02       36.11 o
   4  25   3       44.05       29.44        7.31 o
   5  25   3      704.90      771.97       25.76 o
   6  25   3       72.40       78.90       14.90 o
   7  25   3      457.45      445.31       24.35 o
   8  25   3       13.45       31.07       14.53 o
   9  25   3     1072.70     1103.47       64.39 o
  10  25   3       37.25       40.80       18.96 o
 -10  26   3       10.90       27.71       24.93 o
  -9  26   3      137.15      130.95       25.17 o
  -8  26   3      113.90       98.48       19.29 o
  -7  26   3      555.85      549.98       33.07 o
  -6  26   3      117.20      132.51       15.95 o
  -5  26   3      100.00      111.90       15.55 o
  -4  26   3        7.80        7.15        7.05 o
  -3  26   3     1187.40     1201.52       49.71 o
  -2  26   3      149.50      133.19       12.84 o
  -1  26   3       80.25       56.86       12.45 o
   0  26   3       28.00       17.06       10.75 o
   1  26   3       45.90       45.53       11.18 o
   2  26   3       51.60       40.93        9.98 o
   3  26   3      639.95      645.78       24.86 o
   4  26   3       77.55       92.94        9.15 o
   5  26   3       67.75       71.08       10.74 o
   6  26   3        7.45       15.05       13.89 o
   7  26   3       18.05       42.63       11.36 o
   8  26   3      147.65      152.50       17.55 o
   9  26   3      110.00       89.21       23.44 o
  10  26   3       14.30       11.82       20.30 o
 -10  27   3      193.70      140.85       47.90 o
  -9  27   3       35.45       20.03       24.10 o
  -8  27   3      554.75      553.74       44.72 o
  -7  27   3       61.55       58.53       17.33 o
  -6  27   3      124.20      129.71       17.60 o
  -5  27   3        6.35        1.87       11.66 o
  -4  27   3      711.80      709.01       31.22 o
  -3  27   3      169.10      185.57       15.13 o
  -2  27   3     1906.05     1783.99       61.16 o
  -1  27   3       32.90       41.36       11.64 o
   0  27   3       48.25       47.03       11.63 o
   1  27   3       22.85        1.63        9.59 o
   2  27   3      956.85      941.90       30.87 o
   3  27   3      106.55      116.11       11.57 o
   4  27   3      851.55      914.41       26.52 o
   5  27   3       43.65       43.31       11.17 o
   6  27   3       -8.75        9.83       17.42 o
   7  27   3       76.50      100.78       14.10 o
   8  27   3      837.50      818.81       41.14 o
   9  27   3       30.00       50.44       22.16 o
  10  27   3      514.60      595.47       70.60 o
  -9  28   3        3.50        0.80       21.54 o
  -8  28   3       98.60      107.44       23.92 o
  -7  28   3      428.30      442.20       34.22 o
  -6  28   3       39.90       38.32       14.09 o
  -5  28   3      602.50      633.11       33.43 o
  -4  28   3      666.10      653.34       28.51 o
  -3  28   3        8.25        3.96       10.68 o
  -2  28   3      283.95      265.35       17.35 o
  -1  28   3      390.25      359.33       19.76 o
   0  28   3      670.80      649.94       28.52 o
   1  28   3      796.95      793.25       27.67 o
   2  28   3      197.90      235.50       16.40 o
   3  28   3       16.10       12.36        8.04 o
   4  28   3       31.10       31.19        9.12 o
   5  28   3      675.95      652.21       51.36 o
   6  28   3      108.85      103.73       18.64 o
   7  28   3      240.95      222.29       24.60 o
   8  28   3       37.25       18.88       20.44 o
   9  28   3        2.30        9.81       22.61 o
  -9  29   3      128.55       88.84       30.39 o
  -8  29   3       36.75       44.86       16.69 o
  -7  29   3       37.15       15.87       18.04 o
  -6  29   3      284.95      325.36       24.90 o
  -5  29   3       21.65       11.79       11.15 o
  -4  29   3       47.70       42.73       14.20 o
  -3  29   3      420.80      437.45       23.83 o
  -2  29   3      151.00      155.47       15.90 o
  -1  29   3       24.80       18.61       11.00 o
   0  29   3      341.70      331.46       19.28 o
   1  29   3      445.15      433.00       21.90 o
   2  29   3       28.75       11.44       10.44 o
   3  29   3      374.20      364.79       20.35 o
   4  29   3      110.70       91.86       12.82 o
   5  29   3      119.70      129.34       23.00 o
   6  29   3      148.30      159.28       21.90 o
   7  29   3      103.30       61.11       19.54 o
   8  29   3       85.75       46.67       21.75 o
   9  29   3      116.45      152.33       27.30 o
  -9  30   3       40.25       39.98       27.10 o
  -8  30   3       -2.05        5.88       17.02 o
  -7  30   3       25.60       30.26       14.83 o
  -6  30   3      624.55      667.04       38.02 o
  -5  30   3      199.15      210.77       20.14 o
  -4  30   3      428.30      415.86       28.00 o
  -3  30   3       76.85       87.11       12.56 o
  -2  30   3       35.50       46.39       14.24 o
  -1  30   3      479.55      457.55       27.83 o
   0  30   3     1295.60     1280.72       53.94 o
   1  30   3      451.65      421.08       20.51 o
   2  30   3      863.25      829.85       30.67 o
   3  30   3       23.90        3.21       11.12 o
   4  30   3      154.60      163.59       15.05 o
   5  30   3      490.70      467.79       40.00 o
   6  30   3     1017.60     1012.60       77.10 o
   7  30   3       40.95       69.61       17.13 o
   8  30   3      312.45      256.60       31.36 o
   9  30   3       92.70      131.06       23.92 o
  -8  31   3       53.75       43.59       25.19 o
  -7  31   3       45.65       43.72       18.32 o
  -6  31   3       54.20       50.34       22.91 o
  -5  31   3      446.85      470.01       31.77 o
  -4  31   3       -3.10        3.37       14.08 o
  -3  31   3      171.65      157.71       19.59 o
  -2  31   3       47.15       58.93       18.28 o
  -1  31   3       75.50       63.83       14.25 o
   0  31   3       32.25       26.17       11.60 o
   1  31   3      198.65      215.69       15.61 o
   2  31   3      178.85      185.27       13.64 o
   3  31   3       15.75        1.83       12.73 o
   4  31   3       52.60       43.29       11.21 o
   5  31   3       -3.80        2.12       19.00 o
   6  31   3       -4.90       21.53       21.80 o
   7  31   3      130.40      114.63       23.20 o
   8  31   3       -0.95        3.73       18.48 o
  -8  32   3      122.35      150.52       34.20 o
  -7  32   3        9.60       14.69       24.17 o
  -6  32   3      235.50      271.61       28.67 o
  -5  32   3      542.30      604.65       36.04 o
  -4  32   3        8.45        0.96       16.31 o
  -3  32   3       29.20       46.79       16.62 o
  -2  32   3      418.35      368.31       25.28 o
  -1  32   3      341.00      318.64       22.49 o
   0  32   3      634.65      638.73       29.42 o
   1  32   3      630.25      612.52       38.59 o
   2  32   3      212.20      189.71       15.87 o
   3  32   3       17.70       30.30       13.83 o
   4  32   3       80.80      104.83       23.50 o
   5  32   3      387.70      367.26       46.50 o
   6  32   3       70.45       22.46       25.29 o
   7  32   3      439.35      487.32       38.09 o
   8  32   3       -1.55       23.80       21.73 o
  -8  33   3      136.15       98.49       30.62 o
  -7  33   3      356.60      396.25       40.36 o
  -6  33   3       30.25       16.75       21.54 o
  -5  33   3        8.95        0.02       18.45 o
  -4  33   3      276.65      295.92       26.68 o
  -3  33   3      578.85      516.32       41.98 o
  -2  33   3       63.80       99.43       16.37 o
  -1  33   3      735.15      689.59       39.84 o
   0  33   3       16.80        1.11       13.79 o
   1  33   3      254.60      196.95       25.37 o
   2  33   3      223.65      172.23       18.34 o
   3  33   3      808.90      775.16       45.54 o
   4  33   3      229.20      250.05       40.00 o
   5  33   3      225.60      189.31       37.60 o
   6  33   3       63.90       37.76       26.29 o
   7  33   3      184.00      197.19       26.40 o
   8  33   3       66.05       98.62       23.27 o
  -7  34   3      183.20      193.20       29.79 o
  -6  34   3        9.80       10.99       18.68 o
  -5  34   3       21.30       13.00       17.60 o
  -4  34   3       53.15       53.51       21.25 o
  -3  34   3      210.00      223.06       22.86 o
  -2  34   3       47.95       38.04       16.76 o
  -1  34   3      105.75       97.99       19.22 o
   0  34   3       27.60       11.57       18.75 o
   1  34   3       17.15        2.11       13.73 o
   2  34   3      168.30      150.06       23.90 o
   3  34   3      289.05      244.55       30.29 o
   4  34   3       -3.80        0.08       23.20 o
   5  34   3       30.30       21.18       30.80 o
   6  34   3       59.50       37.70       29.69 o
   7  34   3       17.80       10.24       20.96 o
  -7  35   3       82.85      127.06       28.32 o
  -6  35   3       60.90       74.29       24.10 o
  -5  35   3      -26.85        0.40       26.46 o
  -4  35   3      531.45      513.99       38.43 o
  -3  35   3      226.25      239.77       27.33 o
  -2  35   3      814.80      728.23       51.09 o
  -1  35   3      385.15      358.79       32.54 o
   0  35   3       39.35        4.26       16.64 o
   1  35   3      -14.45       21.48       18.71 o
   2  35   3     1048.90      867.36       79.20 o
   3  35   3      302.00      321.43       26.73 o
   4  35   3      561.60      483.81       58.80 o
   5  35   3       59.50       52.95       31.40 o
   6  35   3      118.20      108.80       31.66 o
   7  35   3       -4.20       17.02       22.97 o
  -6  36   3        4.65        7.58       16.31 o
  -5  36   3      320.45      215.93       39.49 o
  -4  36   3      178.55      143.81       29.88 o
  -3  36   3       69.70       10.76       42.30 o
  -2  36   3      131.20      144.87       25.10 o
  -1  36   3      220.10      179.51       29.73 o
   0  36   3       29.70        9.52       27.16 o
   1  36   3      138.60      104.21       23.02 o
   2  36   3      195.20      215.59       29.60 o
   3  36   3       39.60       17.65       44.20 o
   4  36   3       28.30        3.83       29.00 o
   5  36   3       97.00       93.19       52.90 o
   6  36   3       -9.65       10.58       29.35 o
  -6  37   3      105.40      129.00       27.74 o
  -5  37   3        0.00       66.45       27.73 o
  -4  37   3       28.20        0.05       27.22 o
  -3  37   3      472.90      443.14       45.39 o
  -2  37   3       72.90      100.28       24.09 o
  -1  37   3       -1.40        6.15       22.18 o
   0  37   3      316.10      252.05       29.76 o
   1  37   3      259.35      246.49       27.52 o
   2  37   3        2.10        0.51       24.50 o
   4  37   3      286.50      302.64       49.40 o
   5  37   3       15.35        0.64       27.71 o
   6  37   3       84.95       75.75       25.12 o
  -5  38   3      -31.40        4.77       30.12 o
  -4  38   3      255.55      257.78       36.72 o
  -3  38   3       46.50       37.03       25.47 o
  -2  38   3       96.15      109.64       25.58 o
  -1  38   3       42.65       10.96       26.55 o
   0  38   3      771.40      676.48       77.30 o
   1  38   3       50.20       49.96       22.62 o
   4  38   3      143.10      153.80       46.30 o
   5  38   3       15.45        9.63       30.42 o
  -5  39   3       76.85       91.13       33.44 o
  -4  39   3       33.05       48.24       32.66 o
  -3  39   3       71.45       40.74       34.82 o
  -2  39   3       17.85        4.01       26.97 o
  -1  39   3        7.10       15.42       23.81 o
   0  39   3      126.40      127.59       25.18 o
   1  39   3      171.75      146.94       30.14 o
   4  39   3       26.10       23.07       35.30 o
   5  39   3      -14.85       45.06       29.42 o
  -4  40   3       44.70       16.12       35.23 o
  -3  40   3       44.50       22.95       24.34 o
  -2  40   3        9.45        1.17       24.95 o
  -1  40   3      252.50      222.04       38.14 o
   0  40   3      -13.75        1.06       29.06 o
   1  40   3      708.10      672.13       95.50 o
   4  40   3       33.50        1.80       41.00 o
  -3  41   3      131.75      121.91       38.64 o
  -2  41   3       59.80       53.78       29.36 o
  -1  41   3       78.75       72.99       33.28 o
   0  41   3       65.65       24.07       28.66 o
   1  41   3       29.60        0.11       30.20 o
  -2  42   3      -28.70       13.63       34.10 o
  -1  42   3       18.25       19.95       38.09 o
   0  42   3      101.50      111.66       31.79 o
 -10   0   4      863.20      915.03       47.80 o
  -8   0   4      165.50      175.82        9.40 o
  -6   0   4     2398.90     2518.79       55.80 o
  -4   0   4     3914.80     3889.90       81.10 o
  -2   0   4      794.30      813.37       17.40 o
   2   0   4      126.50       74.11        6.50 o
   4   0   4     2595.70     2537.53       65.30 o
   6   0   4     5288.80     5040.40      111.40 o
   8   0   4      185.20      198.37       12.60 o
  10   0   4     2959.80     2706.33      126.90 o
  12   0   4     1229.90     1105.88      103.80 o
 -11   1   4      589.20      620.94       51.10 o
 -10   1   4      228.60      238.55       13.81 o
  -9   1   4      533.85      524.60       18.52 o
  -8   1   4      221.15      216.35        7.25 o
  -7   1   4       27.80       27.58        4.00 o
  -6   1   4     2989.65     2980.07       51.37 o
  -5   1   4     1365.20     1423.67       19.95 o
  -4   1   4      727.95      702.75       12.52 o
  -3   1   4      919.80      959.45       15.76 o
  -2   1   4     1563.75     1524.99       22.27 o
   2   1   4      151.50      174.63        3.37 o
   3   1   4      316.95      312.90        5.83 o
   4   1   4     1642.25     1655.25       23.24 o
   5   1   4       11.50       12.58        2.23 o
   6   1   4      662.55      687.09       12.06 o
   7   1   4      603.65      652.94       11.63 o
   8   1   4      176.55      154.53        6.34 o
   9   1   4      335.95      336.62       12.06 o
  10   1   4      204.60      191.41       15.95 o
  11   1   4       17.75        9.96       20.15 o
  12   1   4       79.90       76.28       24.19 o
 -11   2   4      421.80      452.40       28.35 o
 -10   2   4       54.65       62.93        9.40 o
  -9   2   4      238.55      229.81       11.65 o
  -8   2   4      748.85      745.42       17.80 o
  -7   2   4      663.35      700.95       15.55 o
  -6   2   4      418.20      429.66        9.17 o
  -5   2   4     2444.30     2519.79       41.01 o
  -4   2   4     2141.95     2050.58       35.67 o
  -3   2   4       10.35        5.24        1.44 o
  -2   2   4     3280.60     3295.50       50.60 o
   2   2   4     2175.05     2194.22       33.59 o
   3   2   4      544.20      524.88        9.33 o
   4   2   4     1210.70     1247.74       17.96 o
   5   2   4     2191.05     2332.03       35.93 o
   6   2   4       20.60        2.70        3.47 o
   7   2   4      627.65      610.54       13.28 o
   8   2   4      303.05      321.20        7.50 o
   9   2   4      130.95      150.83        8.60 o
  10   2   4      234.55      235.23       15.23 o
  11   2   4      988.15      935.94       48.32 o
  12   2   4       29.75       19.53       20.29 o
 -12   3   4       75.60        0.60       34.70 o
 -11   3   4      322.95      310.21       27.68 o
 -10   3   4      466.90      506.14       19.04 o
  -9   3   4       54.15       47.11        7.67 o
  -8   3   4     1361.05     1341.59       28.74 o
  -7   3   4     1465.20     1459.92       28.06 o
  -6   3   4       49.25       35.89        3.46 o
  -5   3   4      433.55      455.26        8.75 o
  -4   3   4     2919.60     2915.25       45.64 o
  -3   3   4     1654.70     1638.00       29.75 o
  -2   3   4     1379.45     1410.33       22.58 o
   2   3   4     1922.20     1884.71       29.60 o
   3   3   4     1858.70     1843.82       30.58 o
   4   3   4     1508.55     1537.81       23.92 o
   5   3   4     2288.05     2269.81       36.46 o
   6   3   4       52.80       51.14        5.03 o
   7   3   4       25.30       20.08        4.09 o
   8   3   4     2177.60     2121.03       35.34 o
   9   3   4      909.95      916.07       27.96 o
  10   3   4      559.30      521.50       20.88 o
  11   3   4      368.50      304.33       29.85 o
  12   3   4      151.70      113.20       39.10 o
 -12   4   4       48.40       33.48       36.60 o
 -11   4   4       42.90       15.84       14.70 o
 -10   4   4       43.30       43.25        9.08 o
  -9   4   4     1280.75     1313.01       42.22 o
  -8   4   4      171.00      147.58        7.26 o
  -7   4   4     1918.30     1887.96       39.54 o
  -6   4   4      192.20      198.90        6.15 o
  -5   4   4      115.75      123.10        4.09 o
  -4   4   4      236.40      254.02        7.63 o
  -3   4   4     1142.20     1204.30       18.38 o
  -2   4   4     1318.60     1281.63       21.29 o
  -1   4   4     1008.10      999.79       14.66 o
   1   4   4       46.00       40.33        2.09 o
   2   4   4       79.85       70.86        2.23 o
   3   4   4     3611.60     3723.32       63.34 o
   4   4   4       37.65       37.98        3.40 o
   5   4   4      318.75      324.19        7.59 o
   6   4   4      140.95      137.58        6.35 o
   7   4   4      195.80      198.12        7.23 o
   8   4   4       85.75       95.90        6.75 o
   9   4   4      734.15      741.79       21.53 o
  10   4   4       33.70       37.58       10.35 o
  11   4   4       85.20       48.22       30.30 o
 -12   5   4       -6.80        1.99       29.40 o
 -11   5   4       36.65       48.48       15.90 o
 -10   5   4       14.10       18.42        8.58 o
  -9   5   4      666.05      664.02       25.08 o
  -8   5   4      744.40      714.81       20.04 o
  -7   5   4     2137.55     2127.13       40.68 o
  -6   5   4       10.45        9.24        3.71 o
  -5   5   4        5.00        0.02        2.77 o
  -4   5   4      735.10      800.06       13.66 o
  -3   5   4     2691.25     2759.49       45.86 o
  -2   5   4    10290.30     9885.33      172.33 o
  -1   5   4     9911.90     9439.00      166.83 o
   0   5   4       36.20       32.47        2.18 o
   1   5   4      958.25      919.58       15.60 o
   2   5   4     1032.10     1069.65       16.94 o
   3   5   4    10838.15    10432.98      182.26 o
   4   5   4      586.00      599.20       11.50 o
   5   5   4     1683.55     1692.94       32.13 o
   6   5   4        8.15        4.48        3.24 o
   7   5   4      957.20      920.51       17.31 o
   8   5   4      900.10      873.77       18.10 o
   9   5   4     1509.00     1486.00       37.94 o
  10   5   4      362.10      368.42       17.98 o
  11   5   4      112.20       83.76       30.50 o
  12   5   4        4.40        2.65       31.90 o
 -12   6   4      417.70      379.33       48.70 o
 -11   6   4      508.45      492.48       29.95 o
 -10   6   4      164.80      147.78       13.83 o
  -9   6   4     1240.45     1219.81       47.18 o
  -8   6   4     1421.70     1396.21       28.46 o
  -7   6   4      425.35      459.84       10.66 o
  -6   6   4      404.35      395.73       10.01 o
  -5   6   4     1877.90     1943.78       31.10 o
  -4   6   4      205.40      208.64        5.61 o
  -3   6   4       19.30       16.31        2.55 o
  -2   6   4     1450.70     1468.24       29.11 o
  -1   6   4       31.85       29.92        2.14 o
   0   6   4      552.35      558.61       10.34 o
   1   6   4     6687.75     6503.59      115.84 o
   2   6   4      612.50      630.67       11.05 o
   3   6   4      956.95      911.83       19.00 o
   4   6   4      302.05      363.72        6.80 o
   5   6   4      990.75      995.18       17.86 o
   6   6   4       23.10        4.67        3.56 o
   7   6   4     1272.15     1290.76       26.59 o
   8   6   4      179.30      194.44        8.62 o
   9   6   4       -6.25        4.38        9.41 o
  10   6   4       96.10       97.22       12.24 o
  11   6   4      664.00      569.10       63.20 o
  12   6   4       27.50       21.30       34.60 o
 -12   7   4      267.60      280.25       35.33 o
 -11   7   4      211.55      187.96       20.65 o
 -10   7   4       31.40        9.37       12.06 o
  -9   7   4      433.80      402.29       21.74 o
  -8   7   4      323.80      321.73        8.88 o
  -7   7   4       38.65       37.26        4.72 o
  -6   7   4     1669.65     1657.97       32.99 o
  -5   7   4     2662.95     2725.84       45.08 o
  -4   7   4      225.75      222.15        6.26 o
  -3   7   4     1344.50     1422.07       24.70 o
  -2   7   4     4276.70     4028.63       74.49 o
  -1   7   4     3266.85     3005.88       52.56 o
   0   7   4       19.35       14.52        2.02 o
   1   7   4     1718.90     1705.57       39.62 o
   2   7   4       19.00       11.83        1.70 o
   3   7   4      918.50      916.77       15.25 o
   4   7   4     4035.35     3988.99       64.88 o
   5   7   4       12.75        5.07        3.92 o
   6   7   4      138.30      150.87        6.78 o
   7   7   4      697.90      721.81       17.26 o
   8   7   4      672.95      638.33       15.59 o
   9   7   4      299.50      315.20       14.01 o
  10   7   4      318.00      337.47       18.36 o
  11   7   4       10.30       18.57       26.10 o
  12   7   4        7.60        1.75       28.10 o
 -12   8   4      235.70      175.81       30.30 o
 -11   8   4        5.65       46.89       19.57 o
 -10   8   4     1290.25     1268.18       48.21 o
  -9   8   4       18.60       11.48       10.33 o
  -8   8   4       17.60        9.93        4.81 o
  -7   8   4       27.55       25.09        4.69 o
  -6   8   4     2409.15     2414.65       53.60 o
  -5   8   4      404.75      433.67       10.78 o
  -4   8   4     4974.85     4898.17       84.05 o
  -3   8   4      186.35      186.97        5.86 o
  -2   8   4     4096.20     3755.63       68.70 o
  -1   8   4      918.85      834.65       16.48 o
   0   8   4     4306.80     4172.90       72.42 o
   1   8   4      318.60      324.69        6.73 o
   2   8   4     4670.05     4518.91       82.09 o
   3   8   4      349.75      366.80        6.80 o
   4   8   4     1030.00     1013.07       19.87 o
   5   8   4      395.40      371.85       10.54 o
   6   8   4     4913.35     4887.28      112.04 o
   7   8   4       87.50       79.00        6.96 o
   8   8   4      346.70      350.89       12.92 o
   9   8   4       29.25       22.27       11.41 o
  10   8   4      481.35      496.31       26.82 o
  11   8   4      200.80      236.57       22.89 o
  12   8   4      924.10      822.00       73.50 o
 -12   9   4      363.10      409.23       40.84 o
 -11   9   4      228.40      231.27       25.15 o
 -10   9   4      596.05      527.63       37.73 o
  -9   9   4      111.85      124.03       14.43 o
  -8   9   4       46.80       47.56        6.78 o
  -7   9   4      255.40      257.70        8.49 o
  -6   9   4     1774.95     1768.28       34.97 o
  -5   9   4      700.50      728.34       16.16 o
  -4   9   4     2692.95     2683.37       49.48 o
  -3   9   4      460.30      501.67        9.61 o
  -2   9   4       94.45      102.89        3.76 o
  -1   9   4      123.60      102.32        4.00 o
   0   9   4     1371.95     1415.59       24.71 o
   1   9   4     1292.65     1305.42       23.79 o
   2   9   4      754.65      786.20       13.34 o
   3   9   4      267.85      282.56        5.49 o
   4   9   4      987.55      957.92       17.61 o
   5   9   4      520.00      532.34       11.39 o
   6   9   4      746.35      806.56       21.36 o
   7   9   4      210.00      246.04        6.85 o
   8   9   4      209.70      205.37       10.65 o
   9   9   4      102.25      100.60        9.15 o
  10   9   4      111.45      114.47       16.18 o
  11   9   4       40.60       22.57       19.44 o
  12   9   4      102.00      104.96       38.60 o
 -12  10   4      -37.20        7.81       21.34 o
 -11  10   4      451.45      468.25       29.82 o
 -10  10   4      107.75      120.23       16.23 o
  -9  10   4      176.30      193.04       14.13 o
  -8  10   4      594.85      642.03       21.08 o
  -7  10   4      579.85      549.66       15.52 o
  -6  10   4      121.65      133.09        6.31 o
  -5  10   4     2162.00     2110.92       39.90 o
  -4  10   4     1077.50     1161.97       22.46 o
  -3  10   4        8.00       10.92        2.84 o
  -2  10   4     1857.65     1778.59       31.84 o
  -1  10   4     6300.65     6075.56      109.10 o
   0  10   4       20.70       15.40        2.63 o
   1  10   4     3273.55     3189.68       58.04 o
   2  10   4     1619.45     1705.38       31.51 o
   3  10   4       52.20       32.43        2.77 o
   4  10   4      120.15      135.18        4.86 o
   5  10   4     3260.80     3279.13       73.22 o
   6  10   4      443.35      416.59       11.27 o
   7  10   4     1590.60     1576.50       49.63 o
   8  10   4      273.40      296.13       11.68 o
   9  10   4       25.65       21.82        8.36 o
  10  10   4       -6.50        5.87       11.39 o
  11  10   4      802.45      824.77       52.18 o
  12  10   4      211.50      263.58       53.50 o
 -12  11   4      -25.35        4.14       21.09 o
 -11  11   4      500.15      523.20       35.90 o
 -10  11   4      372.60      320.10       25.06 o
  -9  11   4      102.00      101.34       13.99 o
  -8  11   4      698.05      743.40       23.37 o
  -7  11   4      221.10      227.54        7.76 o
  -6  11   4        3.70        7.65        6.36 o
  -5  11   4      163.60      193.85        7.42 o
  -4  11   4     3228.70     3310.42       58.56 o
  -3  11   4       91.20      108.39        4.00 o
  -2  11   4     3603.00     3655.60       66.25 o
  -1  11   4      660.60      680.04       11.57 o
   0  11   4      665.30      647.79       12.16 o
   1  11   4      398.50      419.96        9.18 o
   2  11   4     6502.25     6423.29      125.51 o
   3  11   4      167.00      158.31        4.71 o
   4  11   4      309.95      373.13       10.67 o
   5  11   4      898.20      941.63       17.29 o
   6  11   4      212.55      227.22       10.03 o
   7  11   4       71.20       81.98        6.40 o
   8  11   4     1342.75     1352.98       39.04 o
   9  11   4      455.90      473.62       17.36 o
  10  11   4      226.65      238.38       20.09 o
  11  11   4        8.30       23.82       23.50 o
  12  11   4      162.60      108.03       43.20 o
 -12  12   4      114.30       75.38       30.13 o
 -11  12   4        8.20        0.35       17.37 o
 -10  12   4       21.90        7.82       15.20 o
  -9  12   4     1304.30     1275.02       54.82 o
  -8  12   4      268.40      283.60       12.39 o
  -7  12   4      714.65      743.82       20.66 o
  -6  12   4      962.55      981.88       35.07 o
  -5  12   4      240.40      250.55        7.82 o
  -4  12   4       48.05       37.04        4.74 o
  -3  12   4     2385.95     2485.25       38.78 o
  -2  12   4       18.10       22.76        3.65 o
  -1  12   4      466.60      509.06       11.51 o
   0  12   4      436.35      454.55        9.19 o
   1  12   4     2474.20     2351.92       55.01 o
   2  12   4       14.00        8.59        2.79 o
   3  12   4     1571.40     1709.80       30.43 o
   4  12   4      454.90      437.09       11.86 o
   5  12   4       23.75       30.71        4.66 o
   6  12   4      706.70      709.60       22.98 o
   7  12   4      334.85      346.82       16.32 o
   8  12   4       41.20       64.24        8.67 o
   9  12   4      448.35      456.85       20.04 o
  10  12   4      114.60      147.02       18.56 o
  11  12   4      -12.75       19.06       20.90 o
  12  12   4       88.70      110.76       45.10 o
 -12  13   4       16.50        0.72       37.66 o
 -11  13   4       19.80        2.83       18.25 o
 -10  13   4      106.25       89.45       19.52 o
  -9  13   4     1174.45     1137.38       45.69 o
  -8  13   4      398.10      437.67       14.97 o
  -7  13   4      768.55      774.12       25.01 o
  -6  13   4        1.05        0.88        5.20 o
  -5  13   4      248.25      256.68        8.74 o
  -4  13   4     1099.00     1118.39       21.70 o
  -3  13   4     3706.50     3709.39       65.29 o
  -2  13   4      172.55      187.04        5.62 o
  -1  13   4     2061.00     2034.37       50.74 o
   0  13   4      413.70      353.77       11.01 o
   1  13   4      507.40      511.11       12.96 o
   2  13   4      318.20      345.55        8.46 o
   3  13   4     7615.50     7630.80      150.45 o
   4  13   4      122.10      117.72        7.98 o
   5  13   4      964.25      969.83       20.58 o
   6  13   4      178.65      171.51        7.99 o
   7  13   4     1295.85     1339.99       38.55 o
   8  13   4      860.30      890.99       24.49 o
   9  13   4     1517.10     1511.20       45.16 o
  10  13   4        8.70       18.82       14.47 o
  11  13   4       56.80       47.17       21.38 o
  12  13   4       42.70       33.28       38.20 o
 -12  14   4      239.00      270.00       34.65 o
 -11  14   4       41.90       32.45       20.45 o
 -10  14   4       82.20       59.87       16.87 o
  -9  14   4      347.00      342.23       25.05 o
  -8  14   4     1316.60     1333.50       33.24 o
  -7  14   4      145.80      164.34        8.70 o
  -6  14   4      322.85      336.74       10.92 o
  -5  14   4      283.05      319.78        9.18 o
  -4  14   4      594.60      581.71       13.51 o
  -3  14   4     1177.00     1241.20       22.58 o
  -2  14   4     3095.00     3140.72       62.93 o
  -1  14   4        8.20        0.12        3.76 o
   0  14   4      897.80      945.23       19.91 o
   1  14   4     1783.95     1836.28       40.03 o
   2  14   4      777.30      825.17       16.12 o
   3  14   4      299.95      324.69        9.36 o
   4  14   4     1616.95     1659.79       41.01 o
   5  14   4       37.15       30.93        8.43 o
   6  14   4       16.25        5.87        7.57 o
   7  14   4      383.50      389.31       18.60 o
   8  14   4      124.55      132.37        9.96 o
   9  14   4      159.95      207.65       12.33 o
  10  14   4      119.50      121.34       19.02 o
  11  14   4       79.60       89.20       25.73 o
  12  14   4       10.30        1.81       39.20 o
 -12  15   4      109.25       92.25       29.41 o
 -11  15   4      407.05      383.79       32.38 o
 -10  15   4       29.60       14.90       17.44 o
  -9  15   4      543.00      518.51       28.38 o
  -8  15   4      300.65      255.97       19.88 o
  -7  15   4      128.05      149.93       10.27 o
  -6  15   4      296.90      312.56       10.89 o
  -5  15   4     2234.60     2211.22       47.39 o
  -4  15   4     1052.50     1076.56       21.45 o
  -3  15   4     1526.80     1526.21       30.92 o
  -2  15   4     3487.40     3430.36       68.93 o
  -1  15   4      418.80      488.35       11.14 o
   0  15   4       40.75       16.60        4.94 o
   1  15   4     2595.80     2656.76       58.52 o
   2  15   4     1388.90     1403.20       28.83 o
   3  15   4      657.55      657.67       23.50 o
   4  15   4     1182.30     1200.50       29.65 o
   5  15   4      706.95      708.49       22.95 o
   6  15   4       44.95       42.43        6.29 o
   7  15   4      892.80      915.07       29.27 o
   8  15   4      876.75      842.02       25.30 o
   9  15   4        1.75        4.48       15.26 o
  10  15   4      453.30      541.41       28.43 o
  11  15   4       57.75       70.81       26.59 o
  12  15   4      -51.70        4.80       36.00 o
 -11  16   4      340.15      363.12       32.15 o
 -10  16   4      436.80      427.89       30.32 o
  -9  16   4      101.20       92.42       18.36 o
  -8  16   4       32.15       22.63       12.25 o
  -7  16   4      670.35      650.64       30.10 o
  -6  16   4      186.15      202.15        8.74 o
  -5  16   4      340.60      341.72       10.85 o
  -4  16   4     2949.10     2938.85       60.88 o
  -3  16   4      517.05      511.68       14.80 o
  -2  16   4       -7.20        0.04        5.46 o
  -1  16   4     2730.75     2877.81       89.28 o
   0  16   4     1524.35     1567.13       30.63 o
   1  16   4     1903.60     1865.86       44.59 o
   2  16   4     2382.80     2557.50       52.92 o
   3  16   4      414.70      436.52       15.66 o
   4  16   4      173.55      172.92       11.13 o
   5  16   4      649.40      696.24       18.71 o
   6  16   4     1976.40     2030.80       51.93 o
   7  16   4      462.25      448.71       18.13 o
   8  16   4      499.80      521.03       20.44 o
   9  16   4      106.80       97.35       11.54 o
  10  16   4       29.00       43.29       17.11 o
  11  16   4      272.00      268.25       33.94 o
 -11  17   4        8.95        0.64       23.28 o
 -10  17   4      860.95      810.09       45.06 o
  -9  17   4       49.60       32.91       15.88 o
  -8  17   4       70.65       86.65       11.95 o
  -7  17   4       31.85       21.36        5.87 o
  -6  17   4     1810.95     1851.18       43.25 o
  -5  17   4       18.95       20.71        5.70 o
  -4  17   4     2168.20     2222.88       47.40 o
  -3  17   4       17.25       10.64        5.01 o
  -2  17   4      197.95      198.36        9.17 o
  -1  17   4       17.25       10.93        5.14 o
   0  17   4     2694.05     2786.15       55.30 o
   1  17   4       58.85       43.21        5.92 o
   2  17   4      549.90      562.55       14.00 o
   3  17   4        7.15       14.21        6.39 o
   4  17   4       26.70       32.96        7.55 o
   5  17   4       17.45       15.68        6.70 o
   6  17   4     1493.65     1509.47       39.37 o
   7  17   4       13.20       10.64       11.31 o
   8  17   4      432.85      460.31       19.87 o
   9  17   4       10.05        6.85       14.30 o
  10  17   4      117.25       82.42       22.35 o
  11  17   4      -65.00        3.42       23.71 o
 -11  18   4      134.85      142.54       27.70 o
 -10  18   4      267.10      258.48       26.05 o
  -9  18   4       58.65       62.44       12.09 o
  -8  18   4       -6.20        3.07       14.01 o
  -7  18   4      197.70      235.28       10.07 o
  -6  18   4     1055.05     1059.71       26.94 o
  -5  18   4     1430.95     1434.64       37.90 o
  -4  18   4      752.75      799.50       24.61 o
  -3  18   4       42.90       43.67        6.29 o
  -2  18   4       20.25        0.23        6.51 o
  -1  18   4     1411.05     1445.97       41.76 o
   0  18   4     2782.75     2872.62       62.37 o
   1  18   4     2579.25     2586.50       62.55 o
   2  18   4      425.25      476.29       14.85 o
   3  18   4       95.80       66.32        8.77 o
   4  18   4       94.80      123.27        8.62 o
   5  18   4     1374.65     1478.85       43.28 o
   6  18   4     1564.70     1538.06       54.53 o
   7  18   4      604.00      576.99       24.42 o
   8  18   4      232.30      273.01       14.68 o
   9  18   4       20.20        7.80       12.25 o
  10  18   4      279.25      284.55       31.27 o
  11  18   4      469.70      461.23       48.32 o
 -11  19   4      456.45      401.98       36.77 o
 -10  19   4       24.55       55.08       16.31 o
  -9  19   4       96.70      120.03       17.94 o
  -8  19   4      388.50      358.54       21.96 o
  -7  19   4      481.55      499.97       17.79 o
  -6  19   4       51.80       68.13        6.90 o
  -5  19   4     2331.75     2296.06       61.62 o
  -4  19   4      132.75      158.13        8.12 o
  -3  19   4       30.25       45.47        7.28 o
  -2  19   4     2125.70     2223.13       53.46 o
  -1  19   4      899.15      913.93       25.61 o
   0  19   4        9.45        0.44        7.79 o
   1  19   4      797.35      799.68       20.44 o
   2  19   4     1167.05     1314.02       36.75 o
   3  19   4        7.35        0.91        5.41 o
   4  19   4     1040.75     1073.45       30.55 o
   5  19   4      159.25      162.88       12.23 o
   6  19   4        2.00        4.10        9.51 o
   7  19   4       27.40       25.42       11.65 o
   8  19   4      426.65      461.76       20.92 o
   9  19   4       29.15       29.14       17.29 o
  10  19   4      284.55      280.06       31.04 o
  11  19   4       59.15       24.88       27.05 o
 -11  20   4       37.30       95.04       22.94 o
 -10  20   4      -11.75        0.30       18.50 o
  -9  20   4      466.90      515.64       28.54 o
  -8  20   4      443.20      436.75       22.94 o
  -7  20   4       55.10       44.81       12.71 o
  -6  20   4      266.60      269.95       12.51 o
  -5  20   4      602.40      620.30       20.58 o
  -4  20   4       50.40       44.82        5.83 o
  -3  20   4      707.65      743.06       20.69 o
  -2  20   4      625.30      690.27       19.04 o
  -1  20   4       -4.05        1.23        8.57 o
   0  20   4     1254.55     1246.88       36.36 o
   1  20   4     1055.50     1086.56       26.51 o
   2  20   4       19.20       11.47        5.30 o
   3  20   4      316.55      328.69       11.83 o
   4  20   4      788.75      819.47       34.79 o
   5  20   4      100.20       93.75       10.46 o
   6  20   4      557.50      541.05       22.94 o
   7  20   4      596.70      629.08       27.10 o
   8  20   4       67.00       48.33       11.60 o
   9  20   4       73.45       75.38       17.80 o
  10  20   4      167.75      146.94       32.22 o
  11  20   4       83.25      108.66       29.65 o
 -11  21   4       -6.65        0.32       22.46 o
 -10  21   4        3.75       16.85       20.23 o
  -9  21   4      352.85      365.83       24.47 o
  -8  21   4       -1.70       14.96       13.35 o
  -7  21   4      643.15      629.22       30.65 o
  -6  21   4      328.05      333.43       13.44 o
  -5  21   4        9.10        4.07        6.47 o
  -4  21   4       18.65        3.46        6.14 o
  -3  21   4     2633.25     2614.34       63.34 o
  -2  21   4       49.80       46.39        7.18 o
  -1  21   4     3403.70     3197.65       91.10 o
   0  21   4        1.95        3.21        7.15 o
   1  21   4      594.35      629.05       16.87 o
   2  21   4        3.55        0.93        5.43 o
   3  21   4     2852.20     2872.70       68.46 o
   4  21   4       -1.55        5.18        8.02 o
   5  21   4      330.65      333.84       21.62 o
   6  21   4       -1.60        0.52       13.56 o
   7  21   4      366.95      402.12       21.92 o
   8  21   4       -3.80        0.23       10.35 o
   9  21   4     1429.95     1382.42       59.35 o
  10  21   4       26.85        7.25       22.46 o
  11  21   4      113.45      126.85       31.11 o
 -11  22   4       -7.40        1.19       37.80 o
 -10  22   4        9.50       17.90       19.97 o
  -9  22   4      192.55      237.57       27.29 o
  -8  22   4      453.60      479.84       29.48 o
  -7  22   4      321.55      285.39       21.14 o
  -6  22   4       90.90      110.21        9.17 o
  -5  22   4      118.55      145.18        9.26 o
  -4  22   4      211.50      197.93       11.90 o
  -3  22   4      833.80      915.42       30.26 o
  -2  22   4     1042.95     1023.57       32.01 o
  -1  22   4      608.30      567.27       26.10 o
   0  22   4      103.15      101.78        9.93 o
   1  22   4       44.70       27.10        8.51 o
   2  22   4       59.25       63.32        6.97 o
   3  22   4      379.55      412.36       15.77 o
   4  22   4      416.10      433.42       14.41 o
   5  22   4      209.95      203.60       18.08 o
   6  22   4       -1.40       19.41       12.37 o
   7  22   4      118.35      129.54       14.71 o
   8  22   4      105.40      101.68       13.67 o
   9  22   4       45.05       18.28       16.39 o
  10  22   4       77.60       84.66       24.60 o
  11  22   4        8.70        1.46       35.70 o
 -10  23   4      120.15      131.79       24.13 o
  -9  23   4        7.05       17.03       15.60 o
  -8  23   4      395.95      345.44       29.71 o
  -7  23   4       35.50       36.29       13.76 o
  -6  23   4       99.50       97.17       15.31 o
  -5  23   4      110.00      125.07        9.88 o
  -4  23   4      653.30      643.55       25.30 o
  -3  23   4       49.05       32.36        8.10 o
  -2  23   4     2281.95     2237.63       64.47 o
  -1  23   4      407.50      437.55       16.76 o
   0  23   4      340.00      361.40       19.11 o
   1  23   4      295.20      299.53       19.65 o
   2  23   4      905.80      919.60       26.76 o
   3  23   4       -2.85        0.33        5.85 o
   4  23   4     1103.75     1066.01       31.70 o
   5  23   4      432.80      438.28       19.95 o
   6  23   4       10.00        3.17       12.80 o
   7  23   4       34.50       10.37       13.63 o
   8  23   4     1286.10     1251.16       56.32 o
   9  23   4       80.55       65.46       18.82 o
  10  23   4      687.10      770.87       83.40 o
 -10  24   4      180.20      223.75       35.31 o
  -9  24   4       43.25       15.55       21.14 o
  -8  24   4       76.90       50.65       18.91 o
  -7  24   4      706.55      675.74       36.01 o
  -6  24   4      108.45      108.34       14.10 o
  -5  24   4      578.85      635.30       19.34 o
  -4  24   4     1172.05     1317.98       43.63 o
  -3  24   4        2.25        3.94        7.93 o
  -2  24   4      191.95      217.79       12.97 o
  -1  24   4     1531.95     1519.22       47.76 o
   0  24   4      691.80      708.86       23.52 o
   1  24   4      572.10      613.72       28.88 o
   2  24   4      595.35      587.54       20.93 o
   3  24   4      345.60      354.07       13.34 o
   4  24   4       34.60       40.68        7.90 o
   5  24   4      814.10      938.34       23.80 o
   6  24   4      266.95      245.82       22.70 o
   7  24   4      201.05      217.62       19.36 o
   8  24   4       95.85       69.96       20.64 o
   9  24   4       93.10      107.79       23.02 o
  10  24   4       11.60       25.58       22.34 o
 -10  25   4      260.10      286.47       39.32 o
  -9  25   4       -8.70       13.27       20.66 o
  -8  25   4       46.40       35.34       17.56 o
  -7  25   4       -6.95        1.38       13.97 o
  -6  25   4      983.70     1037.67       41.83 o
  -5  25   4       23.65       32.00       11.97 o
  -4  25   4      328.35      321.73       20.62 o
  -3  25   4      328.60      322.18       17.18 o
  -2  25   4      331.80      323.20       16.82 o
  -1  25   4       30.75       24.49        9.37 o
   0  25   4      868.80      877.66       29.08 o
   1  25   4      254.60      229.29       19.82 o
   2  25   4      302.70      336.89       17.32 o
   3  25   4      447.05      445.35       19.03 o
   4  25   4      281.75      294.03       14.05 o
   5  25   4       44.30       43.72        9.02 o
   6  25   4      522.95      590.87       39.03 o
   7  25   4       19.75       18.28       14.95 o
   8  25   4       24.75       14.04       16.52 o
   9  25   4      223.45      245.00       26.49 o
  10  25   4       40.90       68.85       24.62 o
 -10  26   4      105.95      126.61       31.65 o
  -9  26   4      -11.50        7.40       18.88 o
  -8  26   4      -14.25        5.81       18.08 o
  -7  26   4      324.45      335.79       32.49 o
  -6  26   4     1039.50     1043.83       53.35 o
  -5  26   4      371.30      369.58       24.35 o
  -4  26   4      343.55      371.35       21.95 o
  -3  26   4       18.90        2.53        8.50 o
  -2  26   4       17.00       14.03       10.16 o
  -1  26   4      571.50      586.58       21.36 o
   0  26   4     1978.85     1907.99       65.00 o
   1  26   4      593.10      631.49       34.70 o
   2  26   4      365.55      385.48       18.33 o
   3  26   4      112.00      107.81        9.52 o
   4  26   4      151.70      192.80       11.41 o
   5  26   4      946.35      958.23       32.27 o
   6  26   4     1004.40     1031.36       53.54 o
   7  26   4      134.55      148.61       19.40 o
   8  26   4      137.95      141.00       23.05 o
   9  26   4      153.65      174.29       23.86 o
  10  26   4      167.20      142.16       46.20 o
  -9  27   4      155.60      121.74       22.76 o
  -8  27   4      203.30      200.19       25.57 o
  -7  27   4      121.95      112.42       19.80 o
  -6  27   4      141.95      185.32       16.57 o
  -5  27   4     1265.35     1245.83       52.53 o
  -4  27   4       10.35       12.78       10.02 o
  -3  27   4      154.55      159.11       13.10 o
  -2  27   4      157.85      142.15       16.15 o
  -1  27   4      441.90      416.18       19.84 o
   0  27   4      171.00      176.88       13.36 o
   1  27   4     1000.50      998.09       44.42 o
   2  27   4       48.50       53.27       10.57 o
   3  27   4        8.15        1.20        8.51 o
   4  27   4      282.95      282.99       17.15 o
   5  27   4      417.05      441.25       34.60 o
   6  27   4       44.20       34.75       16.38 o
   7  27   4      288.45      246.41       24.31 o
   8  27   4       67.55       61.07       19.80 o
   9  27   4        9.85        0.48       24.33 o
  -9  28   4       81.45      128.55       25.36 o
  -8  28   4      274.05      266.49       28.76 o
  -7  28   4       14.00        1.55       16.66 o
  -6  28   4      454.40      496.78       27.70 o
  -5  28   4      260.35      274.00       20.23 o
  -4  28   4        2.50        1.53        9.06 o
  -3  28   4      110.20       95.50       15.58 o
  -2  28   4     1316.10     1294.73       49.63 o
  -1  28   4       27.00       30.31       10.11 o
   0  28   4      846.25      805.76       31.96 o
   1  28   4     1313.50     1225.69       43.75 o
   2  28   4      234.55      218.67       15.59 o
   3  28   4       25.30       22.51        8.44 o
   4  28   4      512.45      532.49       23.55 o
   5  28   4       63.35       62.55       18.02 o
   6  28   4      126.25      143.54       21.99 o
   7  28   4      518.80      523.19       35.30 o
   8  28   4       46.50       57.61       21.17 o
   9  28   4       -9.45       11.43       21.22 o
  -9  29   4      183.55      159.56       37.60 o
  -8  29   4       81.00       29.60       21.18 o
  -7  29   4      338.85      329.45       29.22 o
  -6  29   4      150.40      164.22       19.73 o
  -5  29   4       -9.65        1.29       14.04 o
  -4  29   4      702.10      724.27       35.05 o
  -3  29   4      570.25      547.84       26.98 o
  -2  29   4       77.25       62.72       14.54 o
  -1  29   4      649.00      585.87       26.83 o
   0  29   4       84.40       79.54       13.15 o
   1  29   4       38.05       36.41       11.67 o
   2  29   4      178.75      203.14       14.77 o
   3  29   4      887.35      892.14       32.12 o
   4  29   4       18.55       25.91       12.45 o
   5  29   4       91.20      123.77       19.29 o
   6  29   4      113.75       95.03       24.66 o
   7  29   4       99.70      134.58       21.30 o
   8  29   4      114.50      151.70       22.42 o
   9  29   4      615.80      654.77       60.29 o
  -9  30   4      260.40      239.02       41.73 o
  -8  30   4      100.10       70.83       30.52 o
  -7  30   4      578.05      519.61       38.82 o
  -6  30   4       63.70       56.23       16.69 o
  -5  30   4       44.45       38.00       14.19 o
  -4  30   4       14.05        9.16       20.89 o
  -3  30   4      498.05      508.10       32.30 o
  -2  30   4       14.25       27.87       12.88 o
  -1  30   4      614.40      596.76       27.66 o
   0  30   4        6.50        0.09       12.01 o
   1  30   4       18.10       32.77       10.81 o
   2  30   4       53.25       47.72       12.54 o
   3  30   4      343.60      349.66       20.43 o
   4  30   4       33.30       25.51       12.10 o
   5  30   4      218.65      216.52       26.35 o
   6  30   4       -0.20        3.22       19.32 o
   7  30   4      156.40      142.80       22.80 o
   8  30   4       30.25       26.64       23.14 o
   9  30   4      151.60      139.55       30.12 o
  -8  31   4      300.30      322.35       38.35 o
  -7  31   4      155.10      171.70       26.26 o
  -6  31   4       16.85       30.98       16.98 o
  -5  31   4       15.80        7.72       14.35 o
  -4  31   4      409.05      397.47       28.32 o
  -3  31   4      197.00      211.65       18.66 o
  -2  31   4     1410.35     1240.87       59.94 o
  -1  31   4      294.15      298.00       20.27 o
   0  31   4       27.35        3.38       13.00 o
   1  31   4       34.70       15.56       11.70 o
   2  31   4      469.35      502.44       26.48 o
   3  31   4      262.25      311.25       19.98 o
   4  31   4     1119.20     1082.29       73.50 o
   5  31   4      155.60      138.67       26.40 o
   6  31   4       68.20       43.21       44.00 o
   7  31   4       54.00       57.31       21.68 o
   8  31   4      339.70      372.21       30.99 o
  -8  32   4      390.75      375.04       39.50 o
  -7  32   4      230.20      231.21       28.84 o
  -6  32   4      -37.20        0.08       20.01 o
  -5  32   4      230.85      252.33       21.68 o
  -4  32   4      498.35      508.32       36.19 o
  -3  32   4        8.50       34.13       12.59 o
  -2  32   4      260.25      268.28       25.54 o
  -1  32   4      209.40      200.01       18.66 o
   0  32   4       69.15       64.53       16.72 o
   1  32   4      174.85      168.25       18.44 o
   2  32   4      668.30      627.40       38.59 o
   3  32   4       -2.45        3.89       17.04 o
   4  32   4       65.10       78.90       36.40 o
   5  32   4      219.80      211.55       44.90 o
   6  32   4      209.40      132.94       47.00 o
   7  32   4      124.05       98.26       27.73 o
   8  32   4      113.40       77.27       26.65 o
  -8  33   4       -3.50       33.97       26.39 o
  -7  33   4       22.05       30.23       18.27 o
  -6  33   4      188.45      231.23       27.17 o
  -5  33   4      172.45      154.79       23.27 o
  -4  33   4       63.50       81.04       18.66 o
  -3  33   4      219.00      201.90       24.62 o
  -2  33   4      211.35      262.56       27.21 o
  -1  33   4       37.95       39.68       15.32 o
   0  33   4      318.40      253.09       23.46 o
   1  33   4      295.00      245.88       29.28 o
   2  33   4        5.60        1.29       14.33 o
   3  33   4      414.10      431.91       35.40 o
   4  33   4      186.00      151.20       45.70 o
   5  33   4       33.50       12.03       38.80 o
   6  33   4      121.30       49.15       42.80 o
   7  33   4      181.35      146.87       26.68 o
   8  33   4      -29.65        0.11       29.41 o
  -7  34   4       16.60        0.13       20.94 o
  -6  34   4      382.15      380.67       43.95 o
  -5  34   4       84.75       56.26       21.80 o
  -4  34   4      264.10      281.52       27.37 o
  -3  34   4       63.05       71.15       18.46 o
  -2  34   4       23.85       26.46       17.23 o
  -1  34   4       74.70       37.11       17.41 o
   0  34   4      786.85      749.59       52.99 o
   1  34   4      257.65      225.07       25.61 o
   2  34   4      283.10      247.79       28.52 o
   3  34   4        8.80       16.66       18.40 o
   4  34   4       83.90      118.90       38.10 o
   5  34   4       72.50       65.16       42.40 o
   6  34   4      696.90      636.33       76.50 o
   7  34   4       39.60       29.59       25.92 o
  -7  35   4       18.90       15.01       26.60 o
  -6  35   4       72.55       79.12       28.43 o
  -5  35   4      277.10      253.98       31.31 o
  -4  35   4       42.45       39.36       20.52 o
  -3  35   4      120.00      125.69       26.10 o
  -2  35   4      -36.80        5.81       23.07 o
  -1  35   4      143.70      122.37       26.11 o
   0  35   4      316.25      323.96       32.00 o
   1  35   4      173.00      153.82       24.70 o
   2  35   4       34.45        4.44       19.82 o
   4  35   4        4.60       80.82       40.30 o
   5  35   4       57.10       48.63       46.70 o
   6  35   4       44.50       96.16       45.20 o
   7  35   4      120.50       97.40       28.91 o
  -6  36   4      108.60       42.67       25.25 o
  -5  36   4      313.35      294.28       30.85 o
  -4  36   4      117.95       41.60       28.93 o
  -3  36   4      116.40       67.89       27.74 o
  -2  36   4       85.60       71.11       25.11 o
  -1  36   4      143.35      147.16       22.20 o
   0  36   4        6.20       12.19       20.35 o
   1  36   4      604.15      533.70       46.93 o
   2  36   4       53.55       25.92       20.23 o
   5  36   4      305.30      296.04       64.30 o
   6  36   4      -14.90        6.65       30.08 o
  -6  37   4      -11.05       10.23       19.69 o
  -5  37   4      -11.25        3.73       21.40 o
  -4  37   4      267.75      255.57       36.49 o
  -3  37   4      318.00      306.76       42.10 o
  -2  37   4      121.45      105.44       29.18 o
  -1  37   4      196.95      145.41       28.14 o
   0  37   4       44.25       10.92       22.51 o
   1  37   4       18.00        0.55       23.37 o
   2  37   4      106.00      142.36       29.70 o
   5  37   4      153.40       80.33       48.60 o
   6  37   4       30.15       11.57       33.79 o
  -5  38   4       -7.90       10.63       23.21 o
  -4  38   4       46.90       49.60       29.19 o
  -3  38   4      347.40      268.69       38.22 o
  -2  38   4        0.60       20.40       26.33 o
  -1  38   4      123.00       52.22       28.22 o
   0  38   4       54.95       28.55       22.87 o
   1  38   4       78.05       56.13       25.29 o
  -5  39   4       45.20        3.27       43.00 o
  -4  39   4      242.00      246.10       37.68 o
  -3  39   4       72.15       85.67       27.59 o
  -2  39   4      380.15      329.19       39.16 o
  -1  39   4      129.25      129.89       29.57 o
   0  39   4       -7.90        2.48       25.41 o
   1  39   4       45.05        9.54       25.34 o
  -4  40   4       53.55       69.41       29.47 o
  -3  40   4       28.50        0.38       31.88 o
  -2  40   4      286.40      231.51       36.42 o
  -1  40   4      127.60       85.68       31.70 o
   0  40   4        4.25        2.58       25.00 o
   1  40   4       45.45        4.36       25.33 o
  -3  41   4      186.65      160.45       34.90 o
  -2  41   4       11.10       77.50       29.20 o
  -1  41   4       26.65        0.24       24.96 o
   0  41   4       92.55       96.18       27.79 o
   1  41   4      228.20      217.96       59.80 o
  -1  42   4      132.90       32.96       34.44 o
   0  42   4      287.70      235.35       43.74 o
 -11   0   5       20.40        8.86       14.20 o
  -9   0   5      833.20      825.03       36.20 o
  -7   0   5     4650.00     4451.60      123.10 o
  -5   0   5      122.10      112.46        4.70 o
  -3   0   5     8682.70     8359.25      207.00 o
  -1   0   5      304.90      350.64        8.40 o
   1   0   5      403.70      396.28       10.00 o
   3   0   5     2793.90     2851.84       62.30 o
   5   0   5     3733.40     3583.88       78.50 o
   7   0   5      268.80      271.56       12.10 o
   9   0   5      916.50      965.37       32.80 o
  11   0   5      164.50      111.06       31.20 o
 -11   1   5      224.70      223.01       14.74 o
 -10   1   5      250.40      238.95       15.61 o
  -9   1   5      234.50      233.30       11.96 o
  -8   1   5      323.35      336.95       10.07 o
  -7   1   5     1862.20     1863.31       38.11 o
  -6   1   5       -0.90        3.48        1.95 o
  -5   1   5      325.35      362.29        6.68 o
  -4   1   5      417.20      424.78        8.11 o
  -3   1   5      893.70      897.50       15.54 o
  -2   1   5     1167.75     1153.14       18.48 o
  -1   1   5     1221.85     1218.45       19.56 o
   0   1   5       33.05       28.01        2.05 o
   1   1   5       18.65       17.42        1.71 o
   2   1   5     2817.80     2782.99       43.90 o
   3   1   5     2233.80     2242.56       37.02 o
   4   1   5     1284.60     1239.36       18.27 o
   5   1   5     2553.00     2435.77       39.98 o
   6   1   5       52.75       37.40        4.43 o
   7   1   5      165.75      160.05        6.70 o
   8   1   5     1063.05     1041.73       21.71 o
   9   1   5     1119.20     1127.07       25.87 o
  10   1   5      388.65      378.42       22.69 o
  11   1   5      278.45      215.62       28.73 o
  12   1   5       55.95       47.69       25.96 o
 -11   2   5      719.35      647.54       40.31 o
 -10   2   5       59.60       51.10        9.33 o
  -9   2   5      321.90      328.04       13.18 o
  -8   2   5     1757.95     1670.69       37.05 o
  -7   2   5      328.60      311.36        9.62 o
  -6   2   5     1385.15     1309.11       28.54 o
  -5   2   5     1893.30     1908.82       28.68 o
  -4   2   5     1637.30     1587.46       23.75 o
  -3   2   5       27.60       18.78        1.79 o
  -2   2   5     3978.80     3982.64       59.20 o
  -1   2   5     1280.40     1205.92       19.57 o
   0   2   5     1225.40     1178.72       19.76 o
   1   2   5     2522.85     2418.42       43.15 o
   2   2   5      302.70      330.75        5.58 o
   3   2   5      109.35       86.07        3.33 o
   4   2   5     1170.15     1252.50       19.54 o
   5   2   5     1285.00     1249.40       19.49 o
   6   2   5       15.15        1.30        3.56 o
   7   2   5      886.95      863.08       21.58 o
   8   2   5      377.15      367.72       11.17 o
   9   2   5       30.25       31.29        8.00 o
  10   2   5      298.80      315.96       17.22 o
  11   2   5      475.75      456.07       32.81 o
  12   2   5       16.75        0.98       21.64 o
 -11   3   5      362.20      366.13       33.34 o
 -10   3   5      204.35      226.47       12.93 o
  -9   3   5      374.70      361.98       21.12 o
  -8   3   5      281.20      291.04        8.94 o
  -7   3   5      165.35      155.69        6.22 o
  -6   3   5     2760.95     2823.32       47.31 o
  -5   3   5     2031.60     2095.36       38.40 o
  -4   3   5      119.05      121.79        5.69 o
  -3   3   5      183.10      216.80        5.35 o
  -2   3   5     3725.05     3605.95       57.38 o
  -1   3   5      732.00      740.14       11.42 o
   0   3   5     1530.55     1525.63       24.33 o
   1   3   5     2370.25     2355.73       36.26 o
   2   3   5       46.70       59.19        2.02 o
   3   3   5      182.00      178.13        4.10 o
   4   3   5     1827.75     1879.37       29.70 o
   5   3   5      327.45      341.24        6.88 o
   6   3   5      889.45      899.75       18.53 o
   7   3   5      438.40      449.38       12.24 o
   8   3   5      154.45      108.18        7.45 o
   9   3   5      176.25      184.46       10.39 o
  10   3   5      523.20      534.95       25.68 o
  11   3   5      113.10       97.18       19.91 o
  12   3   5       64.30       31.59       37.20 o
 -12   4   5      269.70      334.76       48.70 o
 -11   4   5       -3.30        2.17       12.24 o
 -10   4   5      538.15      512.10       20.85 o
  -9   4   5       61.30       68.20       11.41 o
  -8   4   5       16.20        2.84        4.24 o
  -7   4   5       10.95        1.90        3.19 o
  -6   4   5     2594.00     2619.03       44.28 o
  -5   4   5       74.50       68.80        4.64 o
  -4   4   5     2867.45     2827.60       45.24 o
  -3   4   5       59.45       55.36        3.44 o
  -2   4   5        6.45        7.59        1.79 o
  -1   4   5       69.00       65.82        1.98 o
   0   4   5     7298.55     6978.02      113.95 o
   1   4   5      168.65      154.16        3.81 o
   2   4   5     4269.35     4086.67       68.31 o
   3   4   5      156.60      163.66        3.50 o
   4   4   5      990.00      985.67       16.71 o
   5   4   5        2.60        1.96        2.71 o
   6   4   5     3574.35     3423.37       58.73 o
   7   4   5       21.95        3.62        5.13 o
   8   4   5      588.90      628.00       13.42 o
   9   4   5        5.05        2.03        7.29 o
  10   4   5     1059.55     1052.04       32.23 o
  11   4   5       36.50       13.61       16.75 o
  12   4   5      789.30      775.02       68.00 o
 -12   5   5      527.00      384.82       55.10 o
 -11   5   5      569.95      555.67       35.75 o
 -10   5   5      768.00      744.50       25.99 o
  -9   5   5      546.20      549.69       24.86 o
  -8   5   5        3.60        2.94        4.02 o
  -7   5   5      206.55      247.15       10.26 o
  -6   5   5     2900.85     2872.96       66.72 o
  -5   5   5     2288.55     2331.24       39.60 o
  -4   5   5     2349.85     2358.14       38.14 o
  -3   5   5      128.85      133.15        4.05 o
  -2   5   5       99.60      108.13        3.03 o
  -1   5   5     1556.20     1511.42       26.06 o
   0   5   5     3383.25     3296.07       54.61 o
   1   5   5       97.45      108.72        3.06 o
   2   5   5      622.35      617.98       10.01 o
   3   5   5        9.70        6.96        1.91 o
   4   5   5      796.45      774.78       14.55 o
   5   5   5      359.60      383.78        8.55 o
   6   5   5     1080.15     1153.74       19.55 o
   7   5   5      765.55      790.10       16.53 o
   8   5   5       28.30        1.84        5.58 o
   9   5   5       20.80        7.08        7.40 o
  10   5   5      331.35      341.92       19.38 o
  11   5   5      137.90       99.27       26.70 o
  12   5   5      288.80      268.49       43.60 o
 -12   6   5       89.10       82.72       24.80 o
 -11   6   5      330.60      336.79       27.90 o
 -10   6   5       54.55       42.08       13.09 o
  -9   6   5       -3.15       10.75       10.38 o
  -8   6   5     1032.75     1069.43       21.59 o
  -7   6   5      179.10      189.75       10.15 o
  -6   6   5      197.85      218.95        9.05 o
  -5   6   5     1782.25     1764.73       33.07 o
  -4   6   5      322.15      399.56        7.73 o
  -3   6   5      103.75      106.13        4.07 o
  -2   6   5     5901.50     5801.61       87.78 o
  -1   6   5     9544.25     8840.08      157.04 o
   0   6   5       10.25        9.02        2.07 o
   1   6   5     2974.30     2855.74       51.39 o
   2   6   5      789.85      836.67       15.07 o
   3   6   5      389.20      353.54        7.67 o
   4   6   5      690.20      765.17       12.57 o
   5   6   5     1639.30     1632.88       27.39 o
   6   6   5      347.35      303.39        8.55 o
   7   6   5      647.55      639.02       16.06 o
   8   6   5      564.90      567.73       14.44 o
   9   6   5       36.40       34.52        7.71 o
  10   6   5      115.05       92.77       12.56 o
  11   6   5      602.40      554.50       51.30 o
  12   6   5       95.10       94.91       33.30 o
 -12   7   5        5.55        0.31       21.84 o
 -11   7   5      230.55      256.65       23.16 o
 -10   7   5      364.35      297.35       23.39 o
  -9   7   5       75.90       85.74       13.09 o
  -8   7   5     1282.55     1265.40       37.96 o
  -7   7   5      180.20      184.91        9.06 o
  -6   7   5       47.35       58.01        5.88 o
  -5   7   5      658.40      730.19       14.92 o
  -4   7   5     1252.70     1254.57       19.99 o
  -3   7   5      131.05      144.36        4.45 o
  -2   7   5      877.40      918.54       15.31 o
  -1   7   5     4826.90     4644.33       77.88 o
   0   7   5      424.45      442.39        8.37 o
   1   7   5       87.90       85.06        3.04 o
   2   7   5     5119.85     4929.61       86.09 o
   3   7   5      212.45      206.55        4.53 o
   4   7   5     1297.30     1257.39       25.14 o
   5   7   5     1399.20     1417.46       36.89 o
   6   7   5      250.45      244.68        8.17 o
   7   7   5       79.20       83.85        5.74 o
   8   7   5     1146.45     1156.18       29.17 o
   9   7   5      213.60      233.19       13.42 o
  10   7   5      206.85      224.02       18.11 o
  11   7   5      177.20      152.03       31.70 o
  12   7   5      100.80      170.04       37.20 o
 -12   8   5       57.05       64.03       24.00 o
 -11   8   5        9.65       42.88       16.71 o
 -10   8   5        5.05       13.64       17.14 o
  -9   8   5     1864.45     1782.15       69.03 o
  -8   8   5      711.25      703.04       27.66 o
  -7   8   5     1806.35     1883.01       46.50 o
  -6   8   5      117.50      105.42        6.95 o
  -5   8   5      242.45      241.00        7.65 o
  -4   8   5        8.35        9.04        3.43 o
  -3   8   5     3255.35     3461.57       62.52 o
  -2   8   5     2321.00     2297.11       40.46 o
  -1   8   5     1132.55     1209.63       17.78 o
   0   8   5       15.05        8.25        2.51 o
   1   8   5      910.35      861.48       16.06 o
   2   8   5        5.50        0.80        1.98 o
   3   8   5     5504.00     5651.56       97.20 o
   4   8   5      494.70      480.08        9.15 o
   5   8   5       93.05      109.08        5.55 o
   6   8   5       43.30       43.17        5.71 o
   7   8   5      543.25      518.38       17.32 o
   8   8   5       26.45       24.85        6.81 o
   9   8   5      656.10      683.55       23.86 o
  10   8   5      121.50      150.96       13.25 o
  11   8   5       28.60        2.22       29.60 o
  12   8   5       69.10       50.27       36.70 o
 -12   9   5       -8.90        0.95       22.03 o
 -11   9   5        0.75        1.52       15.59 o
 -10   9   5       61.95       74.77       15.68 o
  -9   9   5      831.20      787.04       31.96 o
  -8   9   5      132.35      105.76       13.70 o
  -7   9   5     1247.85     1235.94       38.91 o
  -6   9   5       11.25        6.11        5.49 o
  -5   9   5       21.05       16.49        4.67 o
  -4   9   5      597.50      651.24       12.94 o
  -3   9   5     3284.30     3282.28       59.09 o
  -2   9   5       46.45       56.63        3.22 o
  -1   9   5     1458.95     1408.86       25.14 o
   0   9   5      445.55      415.08        8.70 o
   1   9   5      219.60      209.54        5.24 o
   2   9   5      916.30      904.67       14.75 o
   3   9   5     4959.75     4815.46       84.39 o
   4   9   5      301.70      324.30        7.28 o
   5   9   5      479.90      491.93        9.69 o
   6   9   5       81.15       61.63        6.55 o
   7   9   5     1205.00     1192.56       33.01 o
   8   9   5     1168.55     1243.26       27.31 o
   9   9   5      754.25      764.10       26.74 o
  10   9   5       51.05       70.14       10.94 o
  11   9   5       66.50       57.26       19.15 o
  12   9   5       43.40       34.23       33.00 o
 -12  10   5      191.40      225.34       32.71 o
 -11  10   5       98.50       85.65       21.33 o
 -10  10   5      123.60      138.86       17.68 o
  -9  10   5      800.15      760.73       36.04 o
  -8  10   5     1352.50     1324.10       41.40 o
  -7  10   5      128.85      133.61        8.70 o
  -6  10   5      170.55      182.06        8.10 o
  -5  10   5     1270.35     1348.02       27.96 o
  -4  10   5     1756.35     1711.48       33.46 o
  -3  10   5      123.15      152.75        5.50 o
  -2  10   5     3610.45     3719.28       57.59 o
  -1  10   5      112.85      100.17        4.27 o
   0  10   5     1686.75     1637.90       30.55 o
   1  10   5     4512.05     4325.23       86.04 o
   2  10   5     1606.45     1539.49       29.37 o
   3  10   5      444.35      456.17        8.09 o
   4  10   5      823.50      943.65       19.14 o
   5  10   5      135.10      137.19        5.06 o
   6  10   5      124.10      120.21        7.50 o
   7  10   5      775.25      822.33       23.67 o
   8  10   5      590.40      649.29       17.93 o
   9  10   5       -0.60       11.60        7.72 o
  10  10   5      153.05      156.02       15.72 o
  11  10   5      127.40      129.18       22.87 o
  12  10   5       69.90       34.97       43.60 o
 -12  11   5      152.10      122.78       28.39 o
 -11  11   5      660.35      684.09       42.60 o
 -10  11   5       22.60        4.39       15.41 o
  -9  11   5      464.55      442.10       22.19 o
  -8  11   5      463.90      443.49       21.96 o
  -7  11   5       55.70       69.11        7.36 o
  -6  11   5      591.95      614.22       19.09 o
  -5  11   5     2118.90     2177.82       44.05 o
  -4  11   5      242.55      228.94        7.81 o
  -3  11   5     1578.00     1542.62       25.70 o
  -2  11   5     2255.40     2197.51       38.41 o
  -1  11   5      451.40      465.09        8.59 o
   0  11   5      418.80      415.99        8.63 o
   1  11   5     3316.00     3260.21       72.63 o
   2  11   5     1361.10     1321.04       22.85 o
   3  11   5      865.45      881.35       15.39 o
   4  11   5      895.05      959.83       24.92 o
   5  11   5     1162.95     1175.66       22.79 o
   6  11   5       31.00       29.49        6.34 o
   7  11   5      810.30      870.80       23.76 o
   8  11   5      114.20      113.74        8.67 o
   9  11   5      159.05      171.65       12.40 o
  10  11   5      255.25      286.03       22.65 o
  11  11   5       88.00       74.30       21.18 o
  12  11   5       59.30        0.73       37.50 o
 -12  12   5       31.50       16.52       23.28 o
 -11  12   5       38.00       31.65       23.26 o
 -10  12   5      426.30      387.70       28.96 o
  -9  12   5       52.20       53.17       13.33 o
  -8  12   5      170.00      178.43        9.16 o
  -7  12   5      249.55      254.44       10.42 o
  -6  12   5      193.00      213.98        9.53 o
  -5  12   5      122.20      126.87        5.86 o
  -4  12   5     1720.30     1721.24       31.68 o
  -3  12   5      303.75      292.40        7.52 o
  -2  12   5        4.85        3.88        4.19 o
  -1  12   5      813.90      826.69       13.75 o
   0  12   5     1938.05     1908.81       32.42 o
   1  12   5     1117.95     1082.16       17.53 o
   2  12   5     5591.15     5320.16      115.90 o
   3  12   5       24.90       27.46        3.18 o
   4  12   5       96.55      110.84        4.92 o
   5  12   5      407.70      413.50        9.66 o
   6  12   5     2575.90     2549.12       52.25 o
   7  12   5       34.70       37.31        6.70 o
   8  12   5      792.40      772.50       29.52 o
   9  12   5       25.55       31.57        9.68 o
  10  12   5      245.10      283.09       22.46 o
  11  12   5      183.35      188.46       28.01 o
  12  12   5      803.70      658.86       86.00 o
 -12  13   5      320.70      462.38       49.92 o
 -11  13   5       57.55       67.75       21.48 o
 -10  13   5     1868.20     1804.68       79.69 o
  -9  13   5      267.85      254.92       18.56 o
  -8  13   5       47.60       47.33       10.80 o
  -7  13   5        9.30       10.16        6.19 o
  -6  13   5      909.40      970.54       38.26 o
  -5  13   5      493.15      497.98       13.78 o
  -4  13   5     1239.75     1338.73       25.04 o
  -3  13   5      166.60      188.30        6.39 o
  -2  13   5      101.20       85.79        5.01 o
  -1  13   5        8.85        8.80        3.54 o
   0  13   5     4246.50     4230.27       71.90 o
   1  13   5      529.90      519.96       12.64 o
   2  13   5     2183.10     2230.80       52.77 o
   3  13   5       13.40       19.89        3.91 o
   4  13   5      768.40      724.32       19.67 o
   5  13   5       46.60       49.73        4.66 o
   6  13   5     1543.90     1591.46       33.41 o
   7  13   5       44.25       50.85        9.74 o
   8  13   5      423.00      414.30       22.56 o
   9  13   5       -5.50        4.92        8.46 o
  10  13   5      128.45      113.20       19.24 o
  11  13   5       23.20       38.52       21.30 o
  12  13   5      179.20      208.33       50.20 o
 -12  14   5       18.80        1.86       27.23 o
 -11  14   5      240.60      250.69       27.09 o
 -10  14   5      257.60      247.18       25.05 o
  -9  14   5       22.05       16.84       12.82 o
  -8  14   5      223.65      233.23       17.76 o
  -7  14   5       20.55       13.33        5.92 o
  -6  14   5      354.35      383.02       18.55 o
  -5  14   5      965.60      953.71       24.94 o
  -4  14   5      480.55      506.72       11.94 o
  -3  14   5        3.60        0.32        3.58 o
  -2  14   5       63.75       76.22        5.52 o
  -1  14   5      939.55      993.77       19.42 o
   0  14   5     1654.50     1600.79       37.08 o
   1  14   5     2246.65     2356.12       39.18 o
   2  14   5     1318.95     1380.02       28.16 o
   3  14   5      121.95      105.17        6.13 o
   4  14   5       25.05       13.57        5.81 o
   5  14   5     1451.50     1436.97       32.49 o
   6  14   5      508.80      471.20       20.15 o
   7  14   5     1495.30     1468.44       43.43 o
   8  14   5      781.80      821.54       39.43 o
   9  14   5       30.00        6.72       10.46 o
  10  14   5       42.85       65.50       14.83 o
  11  14   5      544.55      618.44       45.15 o
  12  14   5      160.90      168.41       45.20 o
 -11  15   5      530.45      559.73       47.83 o
 -10  15   5      109.00      135.06       20.29 o
  -9  15   5      103.90      133.84       17.96 o
  -8  15   5      702.95      653.57       29.48 o
  -7  15   5      708.90      705.85       21.23 o
  -6  15   5      243.65      273.06       10.42 o
  -5  15   5      615.75      649.28       17.98 o
  -4  15   5      962.45      984.95       21.87 o
  -3  15   5       63.25       73.96        5.06 o
  -2  15   5     2653.50     2672.78       66.34 o
  -1  15   5     1391.90     1424.88       31.09 o
   0  15   5      140.95      148.05        6.24 o
   1  15   5      837.90      855.14       19.72 o
   2  15   5     1778.55     1859.41       36.22 o
   3  15   5       39.95       33.43        4.53 o
   4  15   5      825.00      823.44       29.63 o
   5  15   5      660.30      684.47       17.07 o
   6  15   5        5.35        6.97        5.05 o
   7  15   5      276.35      317.25       14.98 o
   8  15   5      711.10      723.79       33.92 o
   9  15   5       18.50       34.65       10.21 o
  10  15   5      226.25      240.77       22.80 o
  11  15   5       69.70       71.62       22.85 o
 -11  16   5        9.15        0.29       25.85 o
 -10  16   5       25.15        0.08       20.94 o
  -9  16   5      839.65      815.44       39.89 o
  -8  16   5      324.85      314.81       22.76 o
  -7  16   5      229.15      241.11        9.76 o
  -6  16   5      478.70      505.87       16.66 o
  -5  16   5      335.45      324.68       12.91 o
  -4  16   5        9.60       12.58        4.95 o
  -3  16   5     2582.70     2556.66       52.96 o
  -2  16   5     1859.15     1867.85       46.71 o
  -1  16   5      280.05      326.41        9.72 o
   0  16   5     1173.90     1164.19       24.17 o
   1  16   5     1770.30     1755.47       38.89 o
   2  16   5       98.70       82.32        6.70 o
   3  16   5     1252.50     1319.49       28.39 o
   4  16   5      697.20      709.96       19.18 o
   5  16   5       24.90       31.68        6.19 o
   6  16   5      286.05      303.92       11.24 o
   7  16   5      485.05      558.78       21.20 o
   8  16   5       44.25       51.25       12.43 o
   9  16   5      385.25      410.38       19.38 o
  10  16   5      313.95      323.01       23.97 o
  11  16   5       39.30       54.32       30.24 o
 -11  17   5        9.85       20.54       20.01 o
 -10  17   5       14.45        0.94       22.19 o
  -9  17   5      551.20      498.08       30.84 o
  -8  17   5      180.25      179.67       19.53 o
  -7  17   5      606.95      623.21       17.63 o
  -6  17   5      215.05      201.28       10.42 o
  -5  17   5       13.75        3.23        5.35 o
  -4  17   5      120.50      140.07        7.29 o
  -3  17   5     2903.45     2954.89       67.62 o
  -2  17   5      187.90      191.82        8.98 o
  -1  17   5     1663.10     1676.54       42.61 o
   0  17   5        9.20        0.70        5.12 o
   1  17   5      193.05      226.68        8.28 o
   2  17   5      102.10       92.13        7.23 o
   3  17   5     2610.25     2690.54       60.39 o
   4  17   5       -1.30        1.70        3.87 o
   5  17   5      600.90      587.98       26.14 o
   6  17   5      211.60      255.69       12.97 o
   7  17   5      873.95      869.09       32.91 o
   8  17   5      121.75      133.39       15.62 o
   9  17   5     1620.20     1634.98       58.21 o
  10  17   5       30.00        2.23       17.52 o
  11  17   5       66.50      114.31       25.58 o
 -11  18   5        1.85        1.79       20.81 o
 -10  18   5       75.10      108.82       24.38 o
  -9  18   5      297.90      316.02       22.69 o
  -8  18   5     1345.80     1286.62       50.29 o
  -7  18   5      273.70      246.50       15.84 o
  -6  18   5      124.00      112.04        7.77 o
  -5  18   5       52.20       64.86        6.49 o
  -4  18   5      688.75      676.18       19.86 o
  -3  18   5     1106.55     1128.11       28.39 o
  -2  18   5     3233.70     3137.04       76.53 o
  -1  18   5      676.05      670.70       21.60 o
   0  18   5     1526.85     1535.80       36.28 o
   1  18   5      254.25      290.63        9.94 o
   2  18   5      305.20      343.81       11.13 o
   3  18   5      826.85      857.57       32.57 o
   4  18   5      607.50      649.87       16.23 o
   5  18   5      147.30      156.02       10.10 o
   6  18   5        6.95        7.38        9.58 o
   7  18   5      295.00      354.53       22.67 o
   8  18   5      298.95      316.70       25.00 o
   9  18   5      108.20       68.34       16.75 o
  10  18   5      120.20      104.65       23.97 o
  11  18   5        0.00        3.36       26.38 o
 -11  19   5      214.95      224.09       29.41 o
 -10  19   5       55.95       31.96       24.64 o
  -9  19   5      102.65       86.23       14.30 o
  -8  19   5      594.25      591.83       27.19 o
  -7  19   5       49.30       44.90       11.64 o
  -6  19   5      319.45      351.95       12.81 o
  -5  19   5     1288.35     1341.69       32.82 o
  -4  19   5      587.85      606.51       19.83 o
  -3  19   5      232.65      287.07       11.56 o
  -2  19   5     1427.45     1411.54       40.65 o
  -1  19   5      409.25      471.14       16.58 o
   0  19   5      814.45      785.67       23.56 o
   1  19   5     2147.15     2229.02       53.74 o
   2  19   5     1552.55     1582.13       38.41 o
   3  19   5       24.55       37.07        8.51 o
   4  19   5     1160.55     1195.36       28.62 o
   5  19   5      545.25      557.34       21.27 o
   6  19   5       13.45        2.96        9.49 o
   7  19   5      909.65      877.93       47.59 o
   8  19   5      817.75      819.76       54.78 o
   9  19   5       17.85        9.76       14.63 o
  10  19   5      588.95      611.26       39.88 o
  11  19   5      189.10      168.26       35.10 o
 -11  20   5      210.70      189.00       30.45 o
 -10  20   5      149.30       99.91       24.16 o
  -9  20   5       21.65       15.78       18.82 o
  -8  20   5      289.85      300.32       17.70 o
  -7  20   5      670.60      637.49       28.06 o
  -6  20   5      234.60      264.62       10.96 o
  -5  20   5      178.10      193.30       10.71 o
  -4  20   5      837.90      892.37       26.95 o
  -3  20   5      132.15      160.40        8.92 o
  -2  20   5      160.60      166.91       12.61 o
  -1  20   5     2427.05     2524.23       77.68 o
   0  20   5      366.10      387.57       12.69 o
   1  20   5      730.10      763.62       21.47 o
   2  20   5      679.05      702.59       21.01 o
   3  20   5      398.10      414.12       12.98 o
   4  20   5       12.35       10.34        6.42 o
   5  20   5      881.75      935.48       29.62 o
   6  20   5      590.90      577.63       28.53 o
   7  20   5       52.60       50.25       12.08 o
   8  20   5      199.85      181.47       19.04 o
   9  20   5      123.30      135.89       15.45 o
  10  20   5       57.55       25.40       21.40 o
  11  20   5      183.25      212.49       32.81 o
 -11  21   5        3.60        0.14       19.69 o
 -10  21   5      922.50      847.47       56.27 o
  -9  21   5       13.75        9.17       17.61 o
  -8  21   5       22.20       15.68       14.89 o
  -7  21   5       -0.45        2.47       12.59 o
  -6  21   5     1270.55     1306.05       35.75 o
  -5  21   5        2.95        0.06        7.35 o
  -4  21   5     1712.80     1700.99       55.44 o
  -3  21   5       40.90       21.66        9.97 o
  -2  21   5      444.40      468.68       19.57 o
  -1  21   5      103.45       86.43        9.76 o
   0  21   5     2639.90     2608.84       75.08 o
   1  21   5        7.10       12.97        6.89 o
   2  21   5      418.85      492.44       22.30 o
   3  21   5      110.80      117.56       10.62 o
   4  21   5      274.65      275.17       12.24 o
   5  21   5       78.70       98.52       10.09 o
   6  21   5      729.70      754.29       32.12 o
   7  21   5       -0.85        9.77       11.66 o
   8  21   5      112.75      142.59       16.06 o
   9  21   5      164.45      222.18       22.21 o
  10  21   5      141.05      201.47       25.77 o
  11  21   5        9.70       16.68       23.87 o
 -10  22   5      221.70      215.33       27.42 o
  -9  22   5       31.00       26.86       18.76 o
  -8  22   5       12.30        0.35       15.34 o
  -7  22   5      200.85      205.03       17.06 o
  -6  22   5      398.10      421.75       20.22 o
  -5  22   5      692.75      662.11       28.18 o
  -4  22   5      529.55      547.56       24.11 o
  -3  22   5       -0.10        0.42        8.52 o
  -2  22   5       11.65       19.33       10.53 o
  -1  22   5     1643.10     1622.60       55.32 o
   0  22   5     1776.95     1788.40       51.81 o
   1  22   5      894.60      854.80       28.00 o
   2  22   5      233.35      233.27       15.05 o
   3  22   5       97.70       86.24       11.14 o
   4  22   5      236.80      271.94       10.76 o
   5  22   5      629.15      654.96       30.27 o
   6  22   5      861.40      919.23       36.96 o
   7  22   5      264.70      291.02       21.68 o
   8  22   5       66.05       81.00       15.18 o
   9  22   5      135.25      147.09       20.78 o
  10  22   5      137.65      196.15       28.22 o
 -10  23   5        4.90        7.21       24.27 o
  -9  23   5      169.80      151.42       23.00 o
  -8  23   5      108.35      137.56       19.02 o
  -7  23   5      110.50      102.81       18.29 o
  -6  23   5      111.00      100.20       14.21 o
  -5  23   5     1635.40     1620.31       47.15 o
  -4  23   5       24.40        9.32       11.93 o
  -3  23   5      290.45      276.09       17.48 o
  -2  23   5      464.35      498.18       19.65 o
  -1  23   5     1288.65     1253.36       43.68 o
   0  23   5       84.20       90.87       10.33 o
   1  23   5     1030.30     1065.79       31.34 o
   2  23   5      121.70      136.18       11.76 o
   3  23   5        5.50        4.99        6.12 o
   4  23   5      228.75      279.13       10.96 o
   5  23   5      765.05      758.14       48.94 o
   6  23   5       17.65       11.15       12.01 o
   7  23   5      305.85      304.67       23.82 o
   8  23   5      106.35      138.97       18.30 o
   9  23   5      -20.05        0.01       14.15 o
  10  23   5       53.25       39.76       22.23 o
 -10  24   5        9.75        1.15       19.34 o
  -9  24   5      270.45      282.30       28.55 o
  -8  24   5      484.90      427.79       31.75 o
  -7  24   5       19.45       21.74       10.67 o
  -6  24   5      550.80      520.72       25.14 o
  -5  24   5      120.45      114.35       11.60 o
  -4  24   5       37.35       45.64        8.86 o
  -3  24   5      301.20      332.94       16.44 o
  -2  24   5     2495.65     2510.04       75.68 o
  -1  24   5       35.40       22.81        9.95 o
   0  24   5      938.30      939.44       33.41 o
   1  24   5      424.85      465.90       21.79 o
   2  24   5      440.70      409.42       23.17 o
   3  24   5      157.20      142.01        9.21 o
   4  24   5     1037.95     1005.64       28.98 o
   5  24   5       43.30       70.79       16.09 o
   6  24   5      184.95      244.53       25.70 o
   7  24   5      616.65      595.48       38.59 o
   8  24   5      196.60      202.55       21.80 o
   9  24   5        2.60       25.58       19.01 o
  10  24   5      403.35      419.96       42.64 o
 -10  25   5      153.30      117.90       36.04 o
  -9  25   5       86.80       93.72       20.79 o
  -8  25   5       -3.10       10.12       18.39 o
  -7  25   5      438.35      387.76       29.47 o
  -6  25   5      201.65      195.13       19.03 o
  -5  25   5       96.60       82.68       15.72 o
  -4  25   5      230.40      219.96       15.42 o
  -3  25   5      610.25      588.33       22.86 o
  -2  25   5       12.25       22.87       10.29 o
  -1  25   5     1901.50     1805.01       57.20 o
   0  25   5      350.45      345.51       17.80 o
   1  25   5       21.85       17.60       11.14 o
   2  25   5      240.10      263.90       16.15 o
   3  25   5     1564.70     1569.75       42.40 o
   4  25   5        2.35        5.73        6.69 o
   5  25   5      519.50      502.00       34.00 o
   6  25   5      150.40      144.23       22.79 o
   7  25   5      124.85      113.16       22.78 o
   8  25   5       42.70       74.07       18.30 o
   9  25   5      895.65      979.87       64.26 o
  10  25   5       -4.80        5.94       25.82 o
 -10  26   5       17.30        3.23       23.20 o
  -9  26   5      201.15      260.37       30.38 o
  -8  26   5      169.90      162.12       24.90 o
  -7  26   5      620.90      625.38       45.85 o
  -6  26   5       94.90      112.53       13.54 o
  -5  26   5       18.10        4.35       11.36 o
  -4  26   5      100.15       68.68       13.72 o
  -3  26   5     1814.70     1853.84       57.87 o
  -2  26   5      465.40      417.49       20.57 o
  -1  26   5      560.90      596.14       24.33 o
   0  26   5       27.35       26.65       10.21 o
   1  26   5       29.30       12.22       13.84 o
   2  26   5      341.90      360.48       20.67 o
   3  26   5     1071.30     1004.73       30.58 o
   4  26   5      185.15      224.30       12.92 o
   5  26   5      261.10      297.64       26.63 o
   6  26   5       19.55       14.25       16.96 o
   7  26   5       62.30       58.25       17.85 o
   8  26   5      113.00      106.03       20.40 o
   9  26   5      354.70      385.24       33.60 o
  10  26   5       58.50       27.78       28.61 o
  -9  27   5       -9.60        7.26       19.69 o
  -8  27   5      351.60      400.81       32.51 o
  -7  27   5       87.50       63.24       19.38 o
  -6  27   5       49.95       77.50       13.62 o
  -5  27   5       90.90      115.67       15.05 o
  -4  27   5      273.65      272.79       20.13 o
  -3  27   5      296.25      299.24       21.08 o
  -2  27   5      842.00      840.10       34.59 o
  -1  27   5       48.50       53.58       10.25 o
   0  27   5       42.10       31.02       10.01 o
   1  27   5      123.25      139.24       13.26 o
   2  27   5      794.50      838.80       42.33 o
   3  27   5       59.00       56.02       10.26 o
   4  27   5      792.80      841.81       29.17 o
   5  27   5       56.70       43.17       17.15 o
   6  27   5        4.00        8.28       14.50 o
   7  27   5        1.20       21.15       16.50 o
   8  27   5      469.10      531.62       42.80 o
   9  27   5       24.70       38.12       24.05 o
  -9  28   5       33.25        8.06       22.09 o
  -8  28   5      150.30      223.68       26.96 o
  -7  28   5      436.10      429.26       34.57 o
  -6  28   5       27.20        0.61       16.32 o
  -5  28   5      385.45      421.14       25.98 o
  -4  28   5      353.10      359.82       24.18 o
  -3  28   5       14.55       33.25       12.13 o
  -2  28   5      680.95      633.21       29.22 o
  -1  28   5      375.90      361.20       18.76 o
   0  28   5       71.05       73.98       11.09 o
   1  28   5      405.05      425.04       21.61 o
   2  28   5      227.55      221.88       16.28 o
   3  28   5       12.10        2.00        9.85 o
   4  28   5        7.45        6.50       10.53 o
   5  28   5      548.90      577.71       42.22 o
   6  28   5       72.70       86.52       19.88 o
   7  28   5      140.80      167.51       27.00 o
   8  28   5       46.60       61.40       21.20 o
   9  28   5       -0.30       13.65       28.31 o
  -9  29   5       74.45       52.19       23.64 o
  -8  29   5       15.35       22.84       18.03 o
  -7  29   5      -21.15        5.77       17.17 o
  -6  29   5      727.15      747.92       43.73 o
  -5  29   5       98.80      118.18       15.74 o
  -4  29   5      229.10      221.82       21.94 o
  -3  29   5      222.60      257.39       17.94 o
  -2  29   5      357.60      375.52       21.57 o
  -1  29   5       85.25       58.43       12.95 o
   0  29   5      652.40      660.45       30.52 o
   1  29   5      120.30      121.74       12.93 o
   2  29   5       76.60       77.12       12.34 o
   3  29   5      414.30      411.11       21.64 o
   4  29   5       95.90       87.90       12.42 o
   5  29   5       25.10       13.35       16.82 o
   6  29   5      278.20      299.50       28.68 o
   7  29   5      177.80      143.63       29.70 o
   8  29   5       24.50        0.67       25.20 o
   9  29   5      143.65      143.88       29.77 o
  -8  30   5        2.45       11.73       19.36 o
  -7  30   5       49.65       78.43       22.44 o
  -6  30   5      490.60      483.16       36.14 o
  -5  30   5      112.10       87.69       17.23 o
  -4  30   5      281.85      300.17       21.89 o
  -3  30   5       41.05       45.83       14.95 o
  -2  30   5       -8.00        1.23       13.18 o
  -1  30   5      298.75      302.24       20.43 o
   0  30   5      835.30      812.71       34.88 o
   1  30   5      324.00      318.42       19.42 o
   2  30   5      805.30      780.88       33.61 o
   3  30   5       27.65        7.00       13.19 o
   4  30   5       -2.10       36.28       18.14 o
   5  30   5      280.20      200.77       37.80 o
   6  30   5      760.50      749.10       82.60 o
   7  30   5       51.90       65.71       23.30 o
   8  30   5      216.40      197.67       32.39 o
  -8  31   5        0.75       10.11       17.01 o
  -7  31   5       83.50       86.02       21.14 o
  -6  31   5       61.70       73.66       15.46 o
  -5  31   5      652.00      646.97       35.31 o
  -4  31   5       34.60       12.56       15.34 o
  -3  31   5      105.60      103.28       17.78 o
  -2  31   5       85.65       78.62       14.74 o
  -1  31   5      358.40      346.97       22.72 o
   0  31   5      150.60      162.66       19.74 o
   1  31   5      677.45      626.53       31.01 o
   2  31   5       42.00        9.94       12.42 o
   3  31   5      -24.75        1.99       13.72 o
   4  31   5       30.80       10.83       23.80 o
   5  31   5      224.00      218.20       41.60 o
   6  31   5       89.30       66.19       38.20 o
   7  31   5      184.30      189.85       33.40 o
   8  31   5       63.35        9.99       25.59 o
  -8  32   5      103.35      138.76       24.58 o
  -7  32   5       -7.60        1.38       19.86 o
  -6  32   5      191.00      193.09       22.44 o
  -5  32   5      168.10      184.45       24.51 o
  -4  32   5       44.10       41.60       16.86 o
  -3  32   5      269.35      292.16       23.96 o
  -2  32   5      251.60      220.15       25.61 o
  -1  32   5      167.05      186.62       17.89 o
   0  32   5      376.30      391.62       26.01 o
   1  32   5      701.75      647.19       35.61 o
   2  32   5      225.15      227.86       22.52 o
   3  32   5      365.20      316.47       24.58 o
   5  32   5      240.70      265.62       47.70 o
   6  32   5      135.40       22.04       41.80 o
   7  32   5      487.30      531.38       50.60 o
   8  32   5       37.55       53.34       27.37 o
  -7  33   5      169.25      143.45       28.01 o
  -6  33   5       79.55       80.79       22.01 o
  -5  33   5       45.20        7.43       23.06 o
  -4  33   5      477.35      430.67       35.54 o
  -3  33   5      172.40      140.77       19.98 o
  -2  33   5       17.90       18.62       18.42 o
  -1  33   5      340.70      351.52       24.99 o
   0  33   5      239.00      220.14       21.15 o
   1  33   5        8.55       16.53       17.16 o
   2  33   5      117.60       83.21       14.94 o
   3  33   5      454.70      455.89       34.00 o
   5  33   5      206.80      174.09       47.60 o
   6  33   5       75.60       43.41       44.20 o
   7  33   5       58.50       53.08       29.00 o
  -7  34   5      383.65      415.75       43.81 o
  -6  34   5      -14.85        0.33       20.08 o
  -5  34   5       39.95       46.84       19.77 o
  -4  34   5       70.75       73.01       18.15 o
  -3  34   5      667.70      631.38       48.39 o
  -2  34   5       67.25       31.94       17.50 o
  -1  34   5      178.20      184.32       22.32 o
   0  34   5      103.65       61.24       19.96 o
   1  34   5       52.80       28.88       15.93 o
   2  34   5      204.00      193.14       24.89 o
   6  34   5       59.10       89.72       48.10 o
   7  34   5       14.50       18.42       28.50 o
  -7  35   5        4.50       30.45       22.88 o
  -6  35   5       14.05        2.21       22.66 o
  -5  35   5       27.85       10.24       21.01 o
  -4  35   5      250.30      257.30       28.66 o
  -3  35   5       89.90       76.37       24.57 o
  -2  35   5      308.95      253.85       27.76 o
  -1  35   5      110.75       91.89       23.18 o
   0  35   5       33.20       12.47       21.22 o
   1  35   5        4.30        2.06       20.75 o
   2  35   5      498.20      488.27       35.32 o
   6  35   5       82.40       91.98       33.40 o
   7  35   5       58.25       20.94       31.89 o
  -6  36   5      -20.25       18.90       22.53 o
  -5  36   5       49.65       49.54       23.16 o
  -4  36   5      244.20      230.31       36.90 o
  -3  36   5       23.60        8.09       16.25 o
  -2  36   5      528.80      483.58       43.17 o
  -1  36   5      153.30      107.42       24.13 o
   0  36   5        2.40        0.09       21.98 o
   1  36   5       32.05       68.94       21.89 o
   2  36   5      254.35      237.09       31.32 o
  -6  37   5      175.90      147.29       34.64 o
  -5  37   5      217.45      214.08       31.70 o
  -4  37   5      171.00      130.36       35.79 o
  -3  37   5      284.20      203.77       39.74 o
  -2  37   5      102.45      115.68       28.44 o
  -1  37   5       31.50       32.37       23.51 o
   0  37   5      223.35      167.29       24.69 o
   1  37   5      407.40      363.51       33.95 o
   2  37   5       81.95       42.18       23.96 o
  -5  38   5       24.80        9.41       20.98 o
  -4  38   5      176.60      148.46       36.12 o
  -3  38   5      119.90       95.03       26.96 o
  -2  38   5        9.05        1.51       27.50 o
  -1  38   5        3.35       34.47       23.67 o
   0  38   5      366.35      351.04       37.71 o
   1  38   5       48.35       40.14       26.02 o
   2  38   5      178.70      212.16       43.40 o
  -4  39   5       39.20       54.96       32.88 o
  -3  39   5      130.95       57.80       32.76 o
  -2  39   5       -1.85       21.07       26.38 o
  -1  39   5       83.80       43.59       26.00 o
   0  39   5      169.80      181.94       35.75 o
   1  39   5      350.10      273.54       39.69 o
  -3  40   5       42.65       12.02       28.18 o
  -2  40   5        0.10        8.27       20.87 o
  -1  40   5      152.25      143.41       31.46 o
   0  40   5       38.45        1.78       27.66 o
   1  40   5      408.50      370.30       45.00 o
  -2  41   5       71.55       84.96       35.15 o
  -1  41   5       97.05      109.29       33.26 o
   0  41   5       84.05       31.46       30.26 o
   1  41   5      -21.30        4.00       49.60 o
 -10   0   6      373.30      378.09       29.00 o
  -8   0   6       15.80        5.77        5.30 o
  -6   0   6     1991.00     1865.09       53.70 o
  -4   0   6      207.50      213.06        7.40 o
  -2   0   6      164.60      161.37        4.60 o
   0   0   6     5387.30     5104.45      115.50 o
   2   0   6       90.00      100.08        5.70 o
   4   0   6     2018.80     1935.69       45.50 o
   6   0   6     1713.30     1610.95       46.50 o
   8   0   6      307.40      315.38       15.90 o
  10   0   6      878.20      911.35       48.00 o
  12   0   6      495.00      512.18       60.50 o
 -11   1   6      812.05      797.35       39.85 o
 -10   1   6      614.30      596.86       24.18 o
  -9   1   6      917.10      851.00       30.10 o
  -8   1   6       64.10       65.58        4.00 o
  -7   1   6      527.85      540.30       11.24 o
  -6   1   6     3960.45     3891.66       69.61 o
  -5   1   6     2114.30     2122.88       33.69 o
  -4   1   6      620.35      656.26       10.88 o
  -3   1   6      177.80      203.55        4.46 o
  -2   1   6      997.00      947.21       15.77 o
  -1   1   6      609.95      680.22        9.76 o
   0   1   6     3635.80     3665.83       57.06 o
   1   1   6     2914.10     2893.45       47.55 o
   2   1   6      714.15      743.96       11.88 o
   3   1   6     1253.00     1234.78       20.01 o
   4   1   6     1865.55     1853.60       29.22 o
   5   1   6      245.50      262.25        5.76 o
   6   1   6     2120.50     2134.87       36.66 o
   7   1   6      674.00      706.10       14.86 o
   8   1   6       98.90       71.18        7.33 o
   9   1   6       23.80        3.10        6.86 o
  10   1   6      538.90      493.43       22.28 o
  11   1   6      177.25      134.27       25.31 o
  12   1   6      189.55      230.67       29.20 o
 -11   2   6      166.45      169.86       20.04 o
 -10   2   6      184.60      169.20       18.97 o
  -9   2   6        2.85        6.76        7.58 o
  -8   2   6      950.25      962.66       17.70 o
  -7   2   6      362.10      347.39        8.25 o
  -6   2   6      948.35      940.24       18.78 o
  -5   2   6     1333.20     1302.15       25.49 o
  -4   2   6     1547.65     1527.85       27.11 o
  -3   2   6      293.95      285.96        6.23 o
  -2   2   6     4753.25     4791.52       73.24 o
  -1   2   6     1498.85     1425.96       21.29 o
   0   2   6      172.75      164.43        4.24 o
   1   2   6      513.35      501.56        8.98 o
   2   2   6     2700.60     2612.52       45.06 o
   3   2   6      337.35      294.25        6.02 o
   4   2   6     1088.20     1171.19       16.65 o
   5   2   6     1301.55     1301.37       21.69 o
   6   2   6       31.65        3.00        4.29 o
   7   2   6      497.55      463.83       13.08 o
   8   2   6     1237.90     1220.92       28.39 o
   9   2   6      201.55      242.27       12.81 o
  10   2   6      351.75      353.20       20.07 o
  11   2   6      524.40      482.17       31.81 o
  12   2   6       35.45        4.78       23.23 o
 -11   3   6      215.35      238.56       19.21 o
 -10   3   6      276.90      277.85       15.26 o
  -9   3   6       12.00        0.19        9.88 o
  -8   3   6      536.60      539.81       23.43 o
  -7   3   6     1027.90     1011.96       30.53 o
  -6   3   6       51.20       48.11        5.95 o
  -5   3   6     1342.90     1415.34       27.16 o
  -4   3   6      883.30      904.41       16.44 o
  -3   3   6      123.55      111.83        3.02 o
  -2   3   6       38.50       25.52        2.30 o
  -1   3   6     1547.80     1563.52       24.81 o
   0   3   6      475.60      498.82        9.57 o
   1   3   6      880.40      876.51       14.99 o
   2   3   6     3112.15     2999.24       50.78 o
   3   3   6     1310.90     1294.25       19.85 o
   4   3   6      487.80      481.13        8.42 o
   5   3   6     4472.85     4325.93       64.94 o
   6   3   6       32.60       17.00        3.88 o
   7   3   6       10.65        7.71        5.52 o
   8   3   6      422.15      421.82       12.74 o
   9   3   6      607.60      590.68       19.13 o
  10   3   6      159.15      148.27       16.12 o
  11   3   6      373.60      370.35       28.34 o
  12   3   6      110.25      107.06       23.99 o
 -11   4   6       24.95       40.92       12.98 o
 -10   4   6       62.80       73.48       10.37 o
  -9   4   6     1736.75     1628.79       65.24 o
  -8   4   6      239.85      226.15       13.93 o
  -7   4   6     4058.55     3944.48       89.46 o
  -6   4   6       61.20       51.49        6.23 o
  -5   4   6       13.55        0.93        4.57 o
  -4   4   6      124.20      128.69        4.87 o
  -3   4   6     3827.55     3966.45       63.73 o
  -2   4   6      369.55      384.41        6.05 o
  -1   4   6     2377.85     2502.61       36.53 o
   0   4   6      166.05      164.35        4.29 o
   1   4   6      401.40      402.26        7.25 o
   2   4   6        7.00        5.65        1.75 o
   3   4   6     6542.35     6629.99       93.51 o
   4   4   6       81.00       59.39        3.25 o
   5   4   6     2658.60     2515.07       40.03 o
   6   4   6        2.65        2.40        3.57 o
   7   4   6      744.70      729.04       19.00 o
   8   4   6        8.30        1.74        4.94 o
   9   4   6     1274.15     1325.89       35.56 o
  10   4   6       75.35       71.36       13.12 o
  11   4   6      283.90      197.67       26.92 o
  12   4   6      -36.10        1.11       31.50 o
 -12   5   6        6.90        1.93       26.20 o
 -11   5   6       30.65        5.42       13.03 o
 -10   5   6       62.20       28.00       14.06 o
  -9   5   6       55.50       29.68       11.86 o
  -8   5   6      340.95      337.50       16.54 o
  -7   5   6     1423.50     1414.05       47.83 o
  -6   5   6       63.80       63.43        6.14 o
  -5   5   6      503.05      512.39       12.15 o
  -4   5   6       18.10       20.60        3.40 o
  -3   5   6      706.90      712.77       12.51 o
  -2   5   6     1358.00     1349.77       21.55 o
  -1   5   6     1197.70     1165.40       19.43 o
   0   5   6        5.15        2.96        1.95 o
   1   5   6      605.50      564.26       10.08 o
   2   5   6      823.20      858.76       13.40 o
   3   5   6      790.80      785.14       13.56 o
   4   5   6      779.45      730.41       13.73 o
   5   5   6     1176.85     1112.54       26.13 o
   6   5   6       21.60       11.64        4.79 o
   7   5   6      271.15      278.57        9.89 o
   8   5   6      742.60      706.71       18.80 o
   9   5   6      663.30      616.14       21.46 o
  10   5   6      211.45      165.15       14.32 o
  11   5   6       78.40       68.56       31.70 o
  12   5   6       99.00       90.08       40.60 o
 -12   6   6      325.15      357.60       36.88 o
 -11   6   6       39.30       53.75       17.18 o
 -10   6   6       -7.45       21.96       12.68 o
  -9   6   6      820.65      808.73       29.81 o
  -8   6   6     1981.50     1918.01       53.56 o
  -7   6   6        9.10        0.02        7.87 o
  -6   6   6      717.35      718.57       19.97 o
  -5   6   6      610.70      607.41       14.06 o
  -4   6   6      712.60      771.37       13.44 o
  -3   6   6       83.15      103.64        3.69 o
  -2   6   6     3505.50     3437.27       50.84 o
  -1   6   6        7.60        5.89        2.09 o
   0   6   6      925.35      916.63       18.23 o
   1   6   6     4661.15     4501.27       70.55 o
   2   6   6     1799.00     1794.69       28.88 o
   3   6   6      125.00      116.35        3.82 o
   4   6   6     1934.90     2109.92       34.59 o
   5   6   6      850.60      828.34       17.52 o
   6   6   6       25.60       10.68        4.21 o
   7   6   6      937.20      923.71       21.09 o
   8   6   6      790.50      824.21       24.89 o
   9   6   6        5.65       16.36        7.61 o
  10   6   6      213.80      227.76       15.41 o
  11   6   6      336.50      313.85       40.40 o
  12   6   6       25.50       16.97       36.70 o
 -12   7   6      225.70      217.58       32.55 o
 -11   7   6      537.75      489.77       41.38 o
 -10   7   6      150.70      137.93       14.20 o
  -9   7   6      454.50      468.95       21.74 o
  -8   7   6       67.85       72.07       10.26 o
  -7   7   6        4.20        7.73        5.80 o
  -6   7   6     1335.10     1343.01       31.49 o
  -5   7   6     2914.30     2952.81       57.36 o
  -4   7   6       72.50       75.50        4.46 o
  -3   7   6     2887.85     2852.57       46.29 o
  -2   7   6     5050.25     4661.27       75.21 o
  -1   7   6     1068.85     1061.69       18.19 o
   0   7   6     1139.05     1124.08       18.65 o
   1   7   6     4323.75     4262.64       69.54 o
   2   7   6        4.60        2.72        3.51 o
   3   7   6      558.00      567.07       10.54 o
   4   7   6     1421.55     1458.87       28.86 o
   5   7   6      144.55      145.80        5.41 o
   6   7   6      300.10      297.53        7.62 o
   7   7   6     1766.25     1775.12       35.54 o
   8   7   6       14.40       12.40        8.92 o
   9   7   6       86.00      103.23       10.69 o
  10   7   6      215.50      229.01       15.63 o
  11   7   6      282.50      247.47       36.00 o
  12   7   6       24.40        3.39       34.70 o
 -12   8   6       63.40       44.28       24.57 o
 -11   8   6       16.70       24.67       16.92 o
 -10   8   6      302.70      260.02       36.60 o
  -9   8   6       14.00        1.89       10.80 o
  -8   8   6       19.75        7.05        9.15 o
  -7   8   6      232.60      207.08       14.12 o
  -6   8   6      695.65      716.95       18.98 o
  -5   8   6       83.45       85.13        5.90 o
  -4   8   6     1764.30     1763.54       31.72 o
  -3   8   6      448.80      435.15       10.03 o
  -2   8   6        7.75        6.78        2.87 o
  -1   8   6       81.85       85.38        3.40 o
   0   8   6     5653.90     5313.98       92.88 o
   1   8   6       51.80       54.79        3.16 o
   2   8   6     4847.00     4470.23       80.05 o
   3   8   6       79.55       71.52        3.16 o
   4   8   6      384.75      356.33        8.66 o
   5   8   6      414.05      431.32       11.42 o
   6   8   6     3156.65     3069.33       72.31 o
   7   8   6       49.35       38.57        6.62 o
   8   8   6      198.65      158.27       14.61 o
   9   8   6        2.70        2.49        8.72 o
  10   8   6      238.35      267.84       17.78 o
  11   8   6       70.00       71.34       31.20 o
  12   8   6      605.40      637.39       76.10 o
 -12   9   6      398.00      493.11       52.54 o
 -11   9   6      295.10      289.27       26.02 o
 -10   9   6     1210.20     1151.51       46.07 o
  -9   9   6      336.10      329.85       18.80 o
  -8   9   6        9.25       25.45       12.14 o
  -7   9   6      130.80      111.82       11.33 o
  -6   9   6     1992.60     1989.23       56.23 o
  -5   9   6      976.90      999.37       20.63 o
  -4   9   6     2323.75     2383.77       44.27 o
  -3   9   6       45.50       58.71        3.87 o
  -2   9   6      138.30      135.37        4.51 o
  -1   9   6      748.70      711.33       14.70 o
   0   9   6     4854.15     4757.76       75.06 o
   1   9   6     1279.90     1243.44       21.00 o
   2   9   6     2976.35     2910.40       45.12 o
   3   9   6      141.95      150.08        3.82 o
   4   9   6      641.95      658.40       14.66 o
   5   9   6      179.25      194.38        8.02 o
   6   9   6     1972.05     2009.39       49.32 o
   7   9   6      332.55      351.24       13.35 o
   8   9   6      362.15      393.75       14.35 o
   9   9   6       20.35       18.37        9.74 o
  10   9   6      425.35      384.57       24.37 o
  11   9   6       64.70       76.79       33.80 o
  12   9   6      519.70      487.56       58.60 o
 -12  10   6       96.90       68.92       30.58 o
 -11  10   6       56.05       64.62       18.28 o
 -10  10   6      277.75      250.11       22.89 o
  -9  10   6       24.65       18.87       11.90 o
  -8  10   6     1868.85     1825.18       53.07 o
  -7  10   6      229.10      232.10       12.05 o
  -6  10   6       17.50        7.91        8.07 o
  -5  10   6     1194.00     1109.85       29.54 o
  -4  10   6     1732.95     1747.94       35.28 o
  -3  10   6      138.70      112.58        6.22 o
  -2  10   6     3083.55     3035.81       52.48 o
  -1  10   6     4308.40     3990.95       66.21 o
   0  10   6      328.30      269.79        6.62 o
   1  10   6     1811.55     1767.54       27.69 o
   2  10   6     1090.65     1125.47       17.85 o
   3  10   6      168.20      133.70        4.24 o
   4  10   6      350.35      384.30        9.00 o
   5  10   6     1755.35     1705.41       40.52 o
   6  10   6      358.25      359.79       12.86 o
   7  10   6     1195.05     1184.99       34.81 o
   8  10   6      809.00      860.47       23.05 o
   9  10   6        6.45        6.94        9.07 o
  10  10   6       25.45       34.26       12.04 o
  11  10   6      612.10      604.09       56.40 o
  12  10   6      124.50      120.61       43.20 o
 -12  11   6      -17.70        0.26       23.16 o
 -11  11   6      578.15      561.18       40.45 o
 -10  11   6      323.75      326.50       25.42 o
  -9  11   6      128.40      140.84       15.23 o
  -8  11   6      359.80      354.51       20.29 o
  -7  11   6      214.75      204.73       14.51 o
  -6  11   6       25.95       23.54        5.63 o
  -5  11   6      882.00      859.49       21.85 o
  -4  11   6     1766.50     1786.86       34.22 o
  -3  11   6      135.80      143.27        6.36 o
  -2  11   6      502.95      549.83        9.58 o
  -1  11   6     2017.30     1981.79       33.03 o
   0  11   6       98.55      119.93        4.04 o
   1  11   6     4379.20     4151.42       78.54 o
   2  11   6     6241.70     5700.38      106.21 o
   3  11   6       10.60        1.20        2.37 o
   4  11   6      906.20      919.20       18.57 o
   5  11   6      878.35      922.56       17.79 o
   6  11   6      214.15      243.21       10.03 o
   7  11   6      346.30      389.34       12.07 o
   8  11   6      494.90      509.96       22.09 o
   9  11   6       98.05       91.35       12.16 o
  10  11   6      113.25      133.81       16.42 o
  11  11   6      219.45      228.73       28.71 o
  12  11   6       42.00       86.93       41.60 o
 -12  12   6       45.80       68.68       28.10 o
 -11  12   6       -5.00        8.82       18.03 o
 -10  12   6       22.05       31.63       16.33 o
  -9  12   6     1693.00     1671.64       63.93 o
  -8  12   6       12.05       21.82       10.86 o
  -7  12   6     1035.90     1041.20       30.20 o
  -6  12   6      144.60      151.61        8.93 o
  -5  12   6      307.40      325.59       11.22 o
  -4  12   6        4.40        5.37        4.69 o
  -3  12   6     8870.75     8551.11      166.98 o
  -2  12   6     1031.00     1106.74       17.22 o
  -1  12   6      732.15      856.75       13.02 o
   0  12   6      135.40      137.84        4.95 o
   1  12   6     2702.40     2594.54       46.68 o
   2  12   6      222.05      232.94        6.03 o
   3  12   6     3633.70     3619.93       62.35 o
   4  12   6      610.65      622.34       12.03 o
   5  12   6      505.35      516.49       12.51 o
   6  12   6       84.85      107.97        7.15 o
   7  12   6      155.75      159.13        9.07 o
   8  12   6       -9.00        1.34       11.85 o
   9  12   6      782.45      863.16       31.57 o
  10  12   6      267.75      297.85       26.41 o
  11  12   6      -14.00        6.82       22.01 o
  12  12   6       61.00       95.13       42.20 o
 -12  13   6       51.80        3.76       37.10 o
 -11  13   6        4.50        0.49       24.69 o
 -10  13   6       27.85        8.30       17.09 o
  -9  13   6      692.35      696.42       35.94 o
  -8  13   6       83.25       93.28       12.72 o
  -7  13   6      275.90      268.90       12.00 o
  -6  13   6        1.20        1.76        5.17 o
  -5  13   6      333.00      375.97       11.16 o
  -4  13   6      208.25      224.50        7.98 o
  -3  13   6     2633.45     2540.72       52.23 o
  -2  13   6       44.20       50.74        4.13 o
  -1  13   6      169.45      200.43        5.48 o
   0  13   6      133.05      136.52        5.22 o
   1  13   6      449.70      427.25        9.82 o
   2  13   6       25.00       26.97        3.50 o
   3  13   6     2791.35     2768.26       56.37 o
   4  13   6      182.15      200.54        5.54 o
   5  13   6      841.05      851.06       20.18 o
   6  13   6       39.50       34.96        4.74 o
   7  13   6      802.70      793.86       32.33 o
   8  13   6      217.95      245.77       15.88 o
   9  13   6      994.90      964.35       39.29 o
  10  13   6       27.50       28.17       19.00 o
  11  13   6        8.15       23.53       21.86 o
  12  13   6       33.30        1.81       34.00 o
 -11  14   6       60.20        1.56       22.81 o
 -10  14   6      199.45      216.10       20.44 o
  -9  14   6      606.00      601.17       35.25 o
  -8  14   6     1337.10     1222.14       46.29 o
  -7  14   6      125.20      146.02       12.48 o
  -6  14   6      209.80      207.48       11.26 o
  -5  14   6       12.75        5.29        4.86 o
  -4  14   6     1643.00     1609.84       34.72 o
  -3  14   6      948.60     1000.83       20.51 o
  -2  14   6     6359.55     6153.52      119.27 o
  -1  14   6      253.50      273.08        7.50 o
   0  14   6      257.20      297.01        8.01 o
   1  14   6     1256.20     1260.33       21.81 o
   2  14   6     1782.45     1764.51       45.88 o
   3  14   6     1375.00     1347.72       26.43 o
   4  14   6      887.75      945.38       19.69 o
   5  14   6       78.45       64.07        9.30 o
   6  14   6       39.80       31.94        5.80 o
   7  14   6      247.60      241.07       16.77 o
   8  14   6      394.60      441.52       26.94 o
   9  14   6      197.85      209.18       16.26 o
  10  14   6      338.25      336.14       26.96 o
  11  14   6       10.80       19.70       22.30 o
 -11  15   6      687.10      678.47       54.36 o
 -10  15   6       18.20        0.59       15.54 o
  -9  15   6      347.95      366.07       22.81 o
  -8  15   6      210.10      224.90       15.74 o
  -7  15   6      159.60      169.93       11.50 o
  -6  15   6      123.65      144.05        7.56 o
  -5  15   6     1981.35     2134.71      104.72 o
  -4  15   6      225.10      246.60        9.31 o
  -3  15   6      663.75      680.57       16.66 o
  -2  15   6     1441.20     1394.61       33.99 o
  -1  15   6      234.65      293.00        7.27 o
   0  15   6      111.95      109.68        5.81 o
   1  15   6     4611.70     4564.20      112.85 o
   2  15   6      435.90      439.30       12.76 o
   3  15   6      320.45      327.52       14.12 o
   4  15   6     1097.85     1083.32       22.10 o
   5  15   6      667.30      709.01       20.27 o
   6  15   6        7.45        1.32        5.49 o
   7  15   6     1671.45     1710.35       51.71 o
   8  15   6      333.95      369.27       22.25 o
   9  15   6        0.50        6.06       11.22 o
  10  15   6      222.40      305.02       28.70 o
  11  15   6      130.35      125.06       26.25 o
 -11  16   6       85.70       40.02       28.36 o
 -10  16   6      303.25      273.79       32.00 o
  -9  16   6      210.90      206.89       21.33 o
  -8  16   6      100.35       67.68       15.93 o
  -7  16   6      787.00      753.01       24.70 o
  -6  16   6        0.75       11.34        5.31 o
  -5  16   6       66.35       74.97        8.17 o
  -4  16   6      646.85      670.43       21.53 o
  -3  16   6      507.55      499.65       15.22 o
  -2  16   6      162.00      149.57        9.02 o
  -1  16   6     1583.15     1579.67       41.39 o
   0  16   6      155.35      184.99        7.04 o
   1  16   6       14.60        5.40        5.42 o
   2  16   6      845.35      937.58       20.98 o
   3  16   6      197.60      214.42       11.20 o
   4  16   6       40.25       41.27        3.75 o
   5  16   6      508.85      527.26       15.88 o
   6  16   6     1047.20     1040.15       39.45 o
   7  16   6       19.40       24.02       10.18 o
   8  16   6      505.00      525.40       32.93 o
   9  16   6       87.60       88.00       15.10 o
  10  16   6       27.80        2.71       18.82 o
  11  16   6      105.25      144.72       27.58 o
 -11  17   6      -17.75        1.43       26.17 o
 -10  17   6     1416.05     1318.77       78.77 o
  -9  17   6       51.40       55.39       15.11 o
  -8  17   6        1.20        0.86       12.27 o
  -7  17   6       46.55       31.35       13.69 o
  -6  17   6     2826.40     2687.40       80.69 o
  -5  17   6       25.10       44.52        5.81 o
  -4  17   6     2339.65     2370.53       60.83 o
  -3  17   6       16.05       29.44        5.52 o
  -2  17   6       88.50      119.33        8.85 o
  -1  17   6       24.25       18.57        6.42 o
   0  17   6     4094.90     3976.55       81.95 o
   1  17   6       -4.90        1.08        5.22 o
   2  17   6     1986.00     2031.05       42.99 o
   3  17   6       15.65       10.04        5.15 o
   4  17   6      266.05      268.01        7.62 o
   5  17   6      176.65      174.40        9.11 o
   6  17   6     1093.55     1158.24       44.00 o
   7  17   6        1.40        0.84        9.87 o
   8  17   6      393.95      426.67       26.12 o
   9  17   6       51.65       49.76       12.40 o
  10  17   6      217.95      161.36       28.54 o
  11  17   6        0.50       38.06       23.62 o
 -11  18   6       44.70       54.64       21.31 o
 -10  18   6      107.55      151.90       22.17 o
  -9  18   6      -13.65        1.45       16.06 o
  -8  18   6       62.70       81.85       13.63 o
  -7  18   6      211.60      212.29       16.24 o
  -6  18   6       73.40       63.88       10.62 o
  -5  18   6      433.05      381.28       18.59 o
  -4  18   6       87.35      105.72        7.09 o
  -3  18   6       -7.75        0.03        8.63 o
  -2  18   6      197.50      218.79       12.16 o
  -1  18   6      546.65      595.70       17.17 o
   0  18   6     1122.10     1103.74       32.47 o
   1  18   6     1334.55     1328.20       31.86 o
   2  18   6      540.30      581.52       16.95 o
   3  18   6       26.55       21.00        8.38 o
   4  18   6        9.55       14.93        3.86 o
   5  18   6     1098.00     1158.30       32.46 o
   6  18   6      508.90      551.08       22.00 o
   7  18   6      404.25      416.87       21.80 o
   8  18   6      192.30      213.69       18.54 o
   9  18   6        1.65       10.81       12.95 o
  10  18   6       52.30       47.00       22.12 o
  11  18   6      322.85      390.11       43.47 o
 -11  19   6      774.25      772.26       61.01 o
 -10  19   6       48.85       23.84       18.75 o
  -9  19   6      241.80      217.81       24.15 o
  -8  19   6      235.40      212.37       20.90 o
  -7  19   6      231.00      231.66       14.51 o
  -6  19   6       53.10       63.86        9.67 o
  -5  19   6     2078.25     1999.79       52.94 o
  -4  19   6      288.85      289.10       12.64 o
  -3  19   6      287.25      303.63       15.51 o
  -2  19   6     1768.85     1875.32       54.00 o
  -1  19   6     2321.20     2314.72       66.14 o
   0  19   6       83.70      104.86        8.63 o
   1  19   6     1897.25     1921.51       49.05 o
   2  19   6      358.50      372.54       13.13 o
   3  19   6       -6.10        1.93        6.85 o
   4  19   6      683.60      713.88       16.17 o
   5  19   6      777.85      817.88       23.52 o
   6  19   6        4.90        5.98       10.08 o
   7  19   6      104.65      109.82       14.77 o
   8  19   6      393.75      369.85       28.62 o
   9  19   6       27.50        2.72       16.69 o
  10  19   6      123.00      179.73       39.50 o
  11  19   6      144.30      103.62       29.85 o
 -11  20   6       24.60        1.20       26.56 o
 -10  20   6        0.70        0.46       23.59 o
  -9  20   6      445.65      489.71       35.74 o
  -8  20   6      531.20      526.63       24.77 o
  -7  20   6      214.85      212.98       18.46 o
  -6  20   6      326.40      350.89       17.89 o
  -5  20   6       89.00       84.52       12.79 o
  -4  20   6      235.45      268.99       15.30 o
  -3  20   6     1204.25     1244.13       38.08 o
  -2  20   6     1009.30     1100.02       31.30 o
  -1  20   6      110.30      144.76       10.82 o
   0  20   6     1286.70     1266.35       33.46 o
   1  20   6      598.30      615.41       19.91 o
   2  20   6      180.60      189.20        9.01 o
   3  20   6      528.20      536.11       25.54 o
   4  20   6     1041.60     1053.78       26.85 o
   5  20   6        1.10        0.08        7.12 o
   6  20   6      447.10      510.54       22.70 o
   7  20   6      515.60      548.61       31.10 o
   8  20   6      167.95      161.83       20.62 o
   9  20   6       69.50       89.50       17.01 o
  10  20   6      339.60      373.84       36.35 o
  11  20   6       -1.85        9.78       29.28 o
 -10  21   6       49.35       25.30       23.04 o
  -9  21   6      187.55      189.13       28.44 o
  -8  21   6       43.20       46.69       17.03 o
  -7  21   6      329.20      323.36       21.55 o
  -6  21   6       43.10       50.59       12.40 o
  -5  21   6       18.75        0.10        7.12 o
  -4  21   6       77.55       62.99       10.49 o
  -3  21   6      981.70      994.37       30.59 o
  -2  21   6       35.90       45.87       11.44 o
  -1  21   6     1407.45     1437.80       46.18 o
   0  21   6       29.75       31.01        7.91 o
   1  21   6       92.00       98.20        8.17 o
   2  21   6       12.15        0.48        6.43 o
   3  21   6     1842.10     1781.51       66.07 o
   4  21   6       16.35       23.02        5.62 o
   5  21   6      797.15      800.74       32.70 o
   6  21   6       30.00       33.13       12.32 o
   7  21   6      185.30      214.41       20.47 o
   8  21   6       19.55       15.42       15.24 o
   9  21   6     1159.35     1170.70       61.36 o
  10  21   6        5.70        6.40       19.46 o
 -10  22   6       41.85       49.37       20.44 o
  -9  22   6      419.10      441.45       37.61 o
  -8  22   6      706.15      667.27       37.92 o
  -7  22   6      854.40      871.82       36.79 o
  -6  22   6      296.65      273.94       17.93 o
  -5  22   6       42.70       54.79       11.07 o
  -4  22   6      133.65      142.49       11.50 o
  -3  22   6     1803.25     1847.40       60.50 o
  -2  22   6     1540.25     1521.46       45.89 o
  -1  22   6      931.40      923.43       34.10 o
   0  22   6      156.90      151.02       10.65 o
   1  22   6      174.45      198.36       14.54 o
   2  22   6      160.90      152.78       10.09 o
   3  22   6     1040.15     1047.24       40.86 o
   4  22   6      933.95      984.96       24.18 o
   5  22   6      767.45      769.35       32.34 o
   6  22   6       24.95       16.35       12.08 o
   7  22   6       76.75      100.81       16.72 o
   8  22   6      302.25      330.73       23.74 o
   9  22   6      384.50      394.85       25.70 o
  10  22   6      167.15      186.03       28.71 o
 -10  23   6        4.25       10.85       20.03 o
  -9  23   6       16.45       19.56       17.33 o
  -8  23   6      301.85      305.21       24.93 o
  -7  23   6       92.05      134.60       17.13 o
  -6  23   6       78.85       85.09       13.04 o
  -5  23   6      485.85      546.13       25.40 o
  -4  23   6       82.40       63.38       11.30 o
  -3  23   6      181.95      188.58       15.70 o
  -2  23   6      570.35      560.71       21.79 o
  -1  23   6      710.00      772.61       27.05 o
   0  23   6      250.70      257.22       14.67 o
   1  23   6      944.10      895.14       27.51 o
   2  23   6      717.00      737.40       24.76 o
   3  23   6       15.20       13.20        7.92 o
   4  23   6     1220.15     1328.66       33.38 o
   5  23   6      700.75      698.57       32.34 o
   6  23   6       88.50       73.57       17.86 o
   7  23   6       76.75       72.03       17.14 o
   8  23   6      626.10      652.74       34.92 o
   9  23   6       33.20       36.69       18.87 o
  10  23   6      584.45      603.12       52.34 o
 -10  24   6       70.10       91.10       22.37 o
  -9  24   6       17.90        2.60       19.44 o
  -8  24   6      423.15      412.76       31.68 o
  -7  24   6      393.85      384.71       28.96 o
  -6  24   6       -4.10       16.18       11.21 o
  -5  24   6      224.65      244.13       17.34 o
  -4  24   6     1222.15     1234.07       42.58 o
  -3  24   6       38.00       35.45        8.81 o
  -2  24   6      796.25      815.80       30.08 o
  -1  24   6     1155.25     1230.05       45.91 o
   0  24   6       44.65       44.23        9.31 o
   1  24   6      202.95      231.29       10.84 o
   2  24   6      155.60      165.79       15.52 o
   3  24   6      456.85      460.99       26.07 o
   4  24   6       25.65       15.11        8.52 o
   5  24   6      732.55      793.89       42.87 o
   6  24   6       91.85       94.41       16.45 o
   7  24   6       76.75       82.81       18.23 o
   8  24   6       47.70       58.85       17.60 o
   9  24   6      122.40      110.65       25.06 o
  10  24   6       17.80       16.16       28.21 o
 -10  25   6      564.50      599.72       48.31 o
  -9  25   6       -6.05       16.08       20.98 o
  -8  25   6       -6.75        0.08       24.01 o
  -7  25   6       -6.05        6.90       15.85 o
  -6  25   6     1510.75     1500.71       55.48 o
  -5  25   6       20.60       44.98       12.92 o
  -4  25   6      833.90      815.48       32.87 o
  -3  25   6      104.75       93.43       14.64 o
  -2  25   6      194.50      173.06       13.48 o
  -1  25   6      209.05      212.70       15.77 o
   0  25   6     1939.05     1821.15       63.57 o
   1  25   6       76.40       89.07       10.59 o
   2  25   6      823.10      818.80       33.46 o
   3  25   6      508.30      548.49       24.14 o
   4  25   6      230.10      223.80       13.12 o
   5  25   6       89.35      107.91       16.57 o
   6  25   6      929.50      929.55       69.73 o
   7  25   6      126.65       81.31       18.46 o
   8  25   6       16.50       19.71       20.20 o
   9  25   6       61.85       92.04       21.15 o
  10  25   6      240.40      217.47       35.79 o
  -9  26   6       32.95       24.29       19.53 o
  -8  26   6       57.20        8.96       20.23 o
  -7  26   6      199.45      180.42       21.89 o
  -6  26   6      284.95      290.97       22.27 o
  -5  26   6      170.95      168.34       17.73 o
  -4  26   6      219.80      241.46       17.13 o
  -3  26   6       42.75       32.98       12.19 o
  -2  26   6       34.50       42.01       11.11 o
  -1  26   6      545.85      538.41       21.84 o
   0  26   6      684.60      688.61       28.15 o
   1  26   6      125.15      126.35       13.12 o
   2  26   6      465.10      460.23       20.02 o
   3  26   6       10.65        7.51        8.79 o
   4  26   6      135.50      180.03       16.08 o
   5  26   6      180.80      183.01       20.12 o
   6  26   6      577.35      607.56       37.36 o
   7  26   6       30.25       31.36       19.13 o
   8  26   6      152.20      137.89       27.30 o
   9  26   6       67.45       54.94       22.49 o
  -9  27   6      268.85      221.88       31.02 o
  -8  27   6       71.35       30.70       18.87 o
  -7  27   6      198.15      194.64       25.02 o
  -6  27   6       81.30       87.98       14.46 o
  -5  27   6     1447.90     1447.15       57.49 o
  -4  27   6       23.35        0.31       12.37 o
  -3  27   6       10.40        6.30       11.39 o
  -2  27   6       38.20       41.40       10.19 o
  -1  27   6      671.60      683.60       25.54 o
   0  27   6       40.05       51.97        9.90 o
   1  27   6     1480.20     1480.75       50.84 o
   2  27   6      107.90       81.74       11.42 o
   3  27   6       68.15       86.92       11.29 o
   4  27   6       63.25       60.81       16.48 o
   5  27   6      648.70      649.83       38.71 o
   6  27   6       26.50       25.29       18.09 o
   7  27   6      395.10      395.56       34.50 o
   8  27   6       -9.90        0.61       19.10 o
   9  27   6       32.45        8.61       22.75 o
  -9  28   6       97.35       78.50       26.20 o
  -8  28   6      475.40      490.83       35.45 o
  -7  28   6       -0.70        2.53       18.71 o
  -6  28   6      292.45      316.54       25.77 o
  -5  28   6       94.15      132.30       11.89 o
  -4  28   6       35.00       26.61       13.31 o
  -3  28   6      192.80      190.81       18.18 o
  -2  28   6      659.05      692.48       30.00 o
  -1  28   6       -1.65        0.35       10.02 o
   0  28   6      996.65      925.28       36.66 o
   1  28   6      796.20      836.56       36.26 o
   2  28   6      192.55      213.14       18.51 o
   3  28   6      140.30      142.34       12.25 o
   4  28   6      969.30      957.35       55.84 o
   5  28   6       62.30       73.94       21.04 o
   6  28   6       63.10       54.14       34.40 o
   7  28   6      617.50      588.73       43.10 o
   8  28   6      133.40      121.64       30.80 o
   9  28   6        1.85       24.69       21.19 o
  -9  29   6       -5.30       19.15       25.41 o
  -8  29   6       28.85       10.19       20.43 o
  -7  29   6      178.70      152.21       22.38 o
  -6  29   6      174.75      185.57       21.30 o
  -5  29   6        2.35        0.52       16.34 o
  -4  29   6      320.15      305.83       21.09 o
  -3  29   6       56.45       51.34       15.44 o
  -2  29   6        8.70        3.47        9.94 o
  -1  29   6      220.55      265.62       16.68 o
   0  29   6      238.55      216.49       15.89 o
   1  29   6        8.85        0.44       10.66 o
   2  29   6       50.70       80.40       15.16 o
   3  29   6      365.25      405.32       18.16 o
   4  29   6        9.55        3.40       18.53 o
   6  29   6      145.20      149.90       41.60 o
   7  29   6       -5.40        3.20       25.20 o
   8  29   6       71.40       50.69       26.00 o
   9  29   6      248.90      245.57       34.81 o
  -8  30   6       91.85      118.22       26.08 o
  -7  30   6      689.70      734.89       44.60 o
  -6  30   6       92.10       79.47       21.69 o
  -5  30   6       34.10       42.16       12.33 o
  -4  30   6       21.00        3.47       15.26 o
  -3  30   6      776.90      728.75       37.03 o
  -2  30   6      361.50      357.86       22.72 o
  -1  30   6      513.70      478.29       27.56 o
   0  30   6       12.35        1.64       11.38 o
   1  30   6      259.80      294.91       25.70 o
   2  30   6      167.75      165.02       15.84 o
   3  30   6      529.70      528.89       25.64 o
   7  30   6      125.50      140.37       26.20 o
   8  30   6       47.70       57.63       27.50 o
  -8  31   6      138.90      148.84       28.15 o
  -7  31   6       24.50       69.24       18.37 o
  -6  31   6       19.80       37.30       19.76 o
  -5  31   6       17.15       12.31       14.31 o
  -4  31   6      113.95      125.14       17.91 o
  -3  31   6       83.60       64.77       16.97 o
  -2  31   6      436.15      420.27       27.88 o
  -1  31   6      114.55      135.22       16.29 o
   0  31   6        6.40       18.53       11.83 o
   1  31   6       61.90       47.77       24.50 o
   2  31   6      304.45      271.47       25.31 o
   3  31   6      102.10      104.50       19.73 o
   7  31   6       20.60        0.96       22.00 o
   8  31   6      235.20      282.08       42.80 o
  -8  32   6      410.15      406.24       39.22 o
  -7  32   6      203.55      227.50       27.44 o
  -6  32   6       -9.20        8.99       16.91 o
  -5  32   6      246.15      268.95       25.92 o
  -4  32   6      462.65      510.86       34.68 o
  -3  32   6       21.90       13.62       16.15 o
  -2  32   6      350.75      287.89       26.15 o
  -1  32   6      170.30      167.71       18.47 o
   0  32   6      -18.60        0.06       13.37 o
   1  32   6       66.35       81.44       17.11 o
   2  32   6      594.40      564.84       37.65 o
   3  32   6       12.95        7.10       16.84 o
   7  32   6       66.10       17.56       45.50 o
   8  32   6      224.05      217.41       37.53 o
  -7  33   6      -43.10        5.62       24.01 o
  -6  33   6      329.95      291.66       33.42 o
  -5  33   6      185.55      216.43       26.53 o
  -4  33   6      226.15      181.58       23.71 o
  -3  33   6      288.20      273.11       22.10 o
  -2  33   6       19.40       15.22       14.49 o
  -1  33   6        9.65       12.52       14.97 o
   0  33   6      776.30      717.87       41.72 o
   1  33   6      346.10      295.58       30.19 o
   2  33   6      151.45      165.10       22.85 o
   3  33   6      303.90      361.00       46.20 o
   7  33   6      221.20      151.70       52.60 o
  -7  34   6       -2.85        0.17       23.00 o
  -6  34   6       86.50      158.35       24.17 o
  -5  34   6       33.30       20.08       20.19 o
  -4  34   6      136.75      148.32       20.87 o
  -3  34   6       78.80       63.51       18.40 o
  -2  34   6        4.25        7.05       16.63 o
  -1  34   6       13.80       12.76       16.34 o
   0  34   6      384.20      349.31       30.50 o
   1  34   6       45.95       57.50       20.77 o
   2  34   6      343.90      333.45       30.95 o
   3  34   6      114.70       90.46       38.80 o
   7  34   6      -71.00        5.72       37.50 o
  -6  35   6      156.95      148.97       29.24 o
  -5  35   6      456.30      381.97       35.87 o
  -4  35   6      137.50       94.89       30.88 o
  -3  35   6      115.10      121.88       21.71 o
  -2  35   6       -7.45        1.96       17.36 o
  -1  35   6      156.90      120.37       23.52 o
   0  35   6      399.10      381.40       31.12 o
   1  35   6      875.85      740.89       53.27 o
   2  35   6      209.30      197.10       26.82 o
   3  35   6       33.60       38.33       36.80 o
  -6  36   6       57.20       68.95       26.54 o
  -5  36   6      242.70      259.81       29.67 o
  -4  36   6       80.20       79.46       28.47 o
  -3  36   6      161.35      150.12       28.17 o
  -2  36   6      215.45      175.07       29.67 o
  -1  36   6       21.55       39.74       22.45 o
   0  36   6       11.55       11.20       21.12 o
   1  36   6      303.15      292.98       27.71 o
   2  36   6       38.60       37.93       19.58 o
  -5  37   6       35.45       57.41       22.61 o
  -4  37   6      217.40      222.04       38.81 o
  -3  37   6       81.85       66.76       23.42 o
  -2  37   6      106.10       59.71       26.24 o
  -1  37   6      119.45      144.05       29.39 o
   0  37   6      113.45       97.14       25.60 o
   1  37   6      -17.85       12.63       23.74 o
   2  37   6      135.20      104.22       50.20 o
  -5  38   6        9.75       11.55       23.49 o
  -4  38   6      167.30       84.66       35.37 o
  -3  38   6      410.25      377.17       42.75 o
  -2  38   6       -8.10        5.06       28.03 o
  -1  38   6      241.80      219.22       37.26 o
   0  38   6       38.75       42.05       26.03 o
   1  38   6       85.00      111.89       25.30 o
   2  38   6      209.00       95.87       50.20 o
  -4  39   6      122.00      106.27       28.75 o
  -3  39   6       47.95       43.25       28.59 o
  -2  39   6       82.65       99.41       30.61 o
  -1  39   6      134.50      114.01       29.17 o
   0  39   6        2.80        8.28       25.85 o
   1  39   6       -2.05        1.48       25.73 o
   2  39   6      241.70      234.71       63.20 o
  -3  40   6        7.85        0.32       34.18 o
  -2  40   6      434.15      367.10       51.33 o
  -1  40   6       68.55       40.25       30.32 o
   0  40   6      101.50       67.48       30.55 o
   1  40   6       30.30        2.95       45.90 o
   2  40   6      391.10      356.21       66.60 o
  -2  41   6       88.90       84.50       40.30 o
  -1  41   6       42.25       21.54       30.56 o
   0  41   6      179.95      150.97       38.28 o
   1  41   6       95.40      116.57       57.00 o
 -11   0   7      180.40      204.55       25.50 o
  -9   0   7     2156.30     2154.74       93.20 o
  -7   0   7     4743.50     4597.36      123.40 o
  -5   0   7      103.80       92.06        6.90 o
  -3   0   7     7656.90     7379.52      140.00 o
  -1   0   7     5425.00     5474.67      115.50 o
   1   0   7       67.20       65.09        4.30 o
   3   0   7     3602.70     3732.62       73.90 o
   5   0   7     2740.30     2697.19       63.20 o
   7   0   7      488.70      467.04       16.40 o
   9   0   7     1703.70     1670.57       55.20 o
  11   0   7      323.90      349.41       36.20 o
 -11   1   7      155.20      170.96       16.88 o
 -10   1   7      172.35      159.09       14.07 o
  -9   1   7        2.10        0.02        8.91 o
  -8   1   7       82.60       83.62       10.28 o
  -7   1   7      596.85      600.09       12.30 o
  -6   1   7       96.35      106.36        3.56 o
  -5   1   7     1375.05     1364.13       26.95 o
  -4   1   7      277.50      282.52        6.44 o
  -3   1   7       50.45       46.51        2.45 o
  -2   1   7      979.30      925.85       15.07 o
  -1   1   7     1174.45     1156.20       18.14 o
   0   1   7        5.95        2.99        2.19 o
   1   1   7       33.30       39.98        2.62 o
   2   1   7     2859.10     2820.61       42.28 o
   3   1   7     2452.05     2306.27       37.90 o
   4   1   7     1957.40     1804.45       33.76 o
   5   1   7     1774.55     1721.41       29.67 o
   6   1   7       88.80       82.94        5.42 o
   7   1   7       19.25       14.98        5.16 o
   8   1   7      742.55      747.79       19.96 o
   9   1   7     1025.85      985.84       30.90 o
  10   1   7      254.15      234.52       19.48 o
  11   1   7      236.60      176.22       26.66 o
  12   1   7      117.90       99.44       27.89 o
 -11   2   7      113.80      110.90       14.74 o
 -10   2   7       49.45       37.53       11.14 o
  -9   2   7      169.20       96.37       17.50 o
  -8   2   7     1466.80     1461.16       39.97 o
  -7   2   7       43.95       19.28        8.02 o
  -6   2   7     2038.00     2036.24       55.85 o
  -5   2   7      777.35      738.23       18.93 o
  -4   2   7      592.45      587.85       10.08 o
  -3   2   7       14.35        7.38        1.98 o
  -2   2   7     3642.70     3610.66       56.93 o
  -1   2   7      295.15      287.70        5.59 o
   0   2   7      247.90      261.81        5.95 o
   1   2   7     1487.70     1374.71       24.10 o
   2   2   7     1761.85     1771.69       28.18 o
   3   2   7       65.30       38.54        3.51 o
   4   2   7     6390.70     6374.87       95.27 o
   5   2   7      405.65      390.05        8.11 o
   6   2   7      230.80      234.78        7.47 o
   7   2   7      371.60      370.58       10.72 o
   8   2   7      602.00      572.07       17.92 o
   9   2   7        6.15        1.45        8.05 o
  10   2   7      839.85      898.12       31.49 o
  11   2   7      259.90      235.18       26.52 o
  12   2   7       22.35        2.29       21.50 o
 -11   3   7      391.65      397.99       37.27 o
 -10   3   7      330.25      332.11       19.18 o
  -9   3   7      501.10      457.63       24.64 o
  -8   3   7       81.15       86.80       10.23 o
  -7   3   7      304.80      300.01       15.75 o
  -6   3   7     1603.15     1637.34       47.74 o
  -5   3   7     3566.25     3440.24       78.08 o
  -4   3   7     1152.50     1154.83       20.03 o
  -3   3   7      870.35      958.43       12.77 o
  -2   3   7      867.55      851.42       13.51 o
  -1   3   7     1221.95     1216.75       19.37 o
   0   3   7     2364.95     2370.48       33.94 o
   1   3   7     3091.70     3094.07       44.45 o
   2   3   7      344.75      399.22        6.83 o
   3   3   7      515.40      518.45        8.42 o
   4   3   7     1131.50     1168.26       18.08 o
   5   3   7      588.00      645.98       11.86 o
   6   3   7     1069.65     1061.94       20.17 o
   7   3   7     1559.65     1590.54       33.15 o
   8   3   7       43.70       32.18        7.62 o
   9   3   7      240.05      249.28       14.98 o
  10   3   7      305.00      318.59       18.60 o
  11   3   7      367.65      279.02       32.76 o
  12   3   7       75.65       74.44       25.35 o
 -12   4   7       67.60       23.33       29.20 o
 -11   4   7       11.20        1.42       16.16 o
 -10   4   7      199.85      220.03       18.52 o
  -9   4   7       12.35       36.16       10.22 o
  -8   4   7       22.30        7.19        9.01 o
  -7   4   7       16.05       12.12        7.59 o
  -6   4   7      621.75      635.61       23.20 o
  -5   4   7      432.25      436.49       11.79 o
  -4   4   7      182.05      183.86        6.35 o
  -3   4   7        3.60        0.66        2.94 o
  -2   4   7        7.60        5.58        1.88 o
  -1   4   7      159.35      161.61        3.76 o
   0   4   7      765.25      719.86       12.66 o
   1   4   7      261.05      249.57        5.49 o
   2   4   7      930.30      868.53       14.38 o
   3   4   7       54.85       52.36        2.51 o
   4   4   7     1087.20     1096.51       16.78 o
   5   4   7      257.60      285.34        6.33 o
   6   4   7     2215.10     2150.27       40.62 o
   7   4   7       54.55       48.14        6.08 o
   8   4   7      290.80      265.68       12.96 o
   9   4   7        4.00        0.35        7.86 o
  10   4   7      364.30      355.34       22.07 o
  11   4   7       77.50       71.81       21.43 o
  12   4   7      276.70      267.97       43.30 o
 -12   5   7      386.20      440.11       60.50 o
 -11   5   7      534.20      476.85       29.91 o
 -10   5   7     1007.65     1011.15       45.82 o
  -9   5   7      388.10      383.42       23.23 o
  -8   5   7        9.80       10.72        9.66 o
  -7   5   7      296.30      310.70       14.76 o
  -6   5   7     2341.90     2311.44       62.06 o
  -5   5   7     1418.75     1426.96       28.69 o
  -4   5   7     3665.80     3598.98       61.05 o
  -3   5   7       26.05       29.58        3.33 o
  -2   5   7     1024.50      966.31       16.61 o
  -1   5   7     2032.10     1968.56       28.89 o
   0   5   7     4598.50     4578.81       73.76 o
   1   5   7     2794.00     2714.62       42.65 o
   2   5   7     1848.95     1834.70       26.86 o
   3   5   7       72.20       73.42        2.69 o
   4   5   7      688.65      711.86       12.41 o
   5   5   7      713.75      763.05       12.84 o
   6   5   7     3720.15     3729.84       71.24 o
   7   5   7      741.60      765.32       17.33 o
   8   5   7      592.40      645.84       18.39 o
   9   5   7        9.55        9.83        7.30 o
  10   5   7      278.80      267.66       17.66 o
  11   5   7      167.00      152.30       37.30 o
  12   5   7      616.40      565.17       63.40 o
 -12   6   7      209.00      198.99       44.70 o
 -11   6   7       37.00       18.46       14.57 o
 -10   6   7      215.65      226.71       20.44 o
  -9   6   7       49.00       55.33       12.46 o
  -8   6   7     1449.45     1472.06       44.26 o
  -7   6   7      253.60      254.52       14.12 o
  -6   6   7      330.95      332.99       14.07 o
  -5   6   7      550.85      520.20       12.90 o
  -4   6   7     1397.05     1388.51       24.42 o
  -3   6   7      821.90      741.98       14.46 o
  -2   6   7     3007.50     3048.94       44.27 o
  -1   6   7      514.65      502.06        9.17 o
   0   6   7      253.15      251.86        5.36 o
   1   6   7      210.70      210.54        4.91 o
   2   6   7     1204.15     1268.62       21.66 o
   3   6   7       62.80       32.75        2.58 o
   4   6   7     1797.20     1848.07       32.32 o
   5   6   7      909.95      922.25       18.53 o
   6   6   7      111.40       89.51        5.23 o
   7   6   7      389.35      393.87       10.61 o
   8   6   7     1443.75     1395.06       33.94 o
   9   6   7      114.30      131.41       10.13 o
  10   6   7      192.05      197.41       19.54 o
  11   6   7      393.00      354.65       51.40 o
  12   6   7       62.30       56.89       41.80 o
 -12   7   7       78.65       52.71       24.83 o
 -11   7   7      243.55      243.01       25.95 o
 -10   7   7      314.50      316.50       24.29 o
  -9   7   7       51.70       70.53       12.97 o
  -8   7   7      109.45      111.60       12.55 o
  -7   7   7      561.00      541.58       21.08 o
  -6   7   7       95.90      112.12        9.85 o
  -5   7   7     1123.45     1179.73       24.89 o
  -4   7   7     1499.30     1495.90       27.10 o
  -3   7   7      551.05      520.64       10.87 o
  -2   7   7       52.45       48.70        3.22 o
  -1   7   7     4589.05     4355.33       69.62 o
   0   7   7      266.00      294.20        6.46 o
   1   7   7     3113.05     2998.19       47.54 o
   2   7   7     3858.35     3556.10       58.12 o
   3   7   7      236.85      202.55        5.70 o
   4   7   7      556.95      500.01       12.18 o
   5   7   7      602.80      669.03       12.12 o
   6   7   7      640.25      617.95       16.10 o
   7   7   7       92.15      110.53        5.35 o
   8   7   7      394.45      397.64       16.31 o
   9   7   7       93.85       89.62       10.92 o
  10   7   7       71.55       77.97       13.16 o
  11   7   7      458.20      452.65       56.50 o
  12   7   7      155.50      120.20       41.70 o
 -12   8   7       60.05       15.23       26.83 o
 -11   8   7      105.95      100.74       19.41 o
 -10   8   7       35.25       77.95       15.55 o
  -9   8   7     2551.35     2396.11       85.30 o
  -8   8   7      188.30      189.46       14.25 o
  -7   8   7     2866.10     2856.84       71.10 o
  -6   8   7       46.70       38.30        8.49 o
  -5   8   7      166.85      166.95        6.99 o
  -4   8   7        1.50        3.23        3.95 o
  -3   8   7     4851.90     4828.99       80.74 o
  -2   8   7      652.35      653.55       12.15 o
  -1   8   7     2718.00     2767.13       45.19 o
   0   8   7      100.30       89.32        3.90 o
   1   8   7      341.20      373.06        6.92 o
   2   8   7      417.20      418.65        8.83 o
   3   8   7     5000.10     5073.86       78.14 o
   4   8   7      285.15      292.75        6.40 o
   5   8   7      973.90      989.32       20.70 o
   6   8   7       73.95       67.43        5.36 o
   7   8   7      733.75      734.91       22.66 o
   8   8   7        6.20        2.00       10.75 o
   9   8   7     1028.40     1054.70       38.83 o
  10   8   7      112.25      136.26       14.57 o
  11   8   7       25.30       12.44       30.60 o
  12   8   7      -24.90        6.31       34.00 o
 -12   9   7       10.05        0.10       25.47 o
 -11   9   7      -10.90        0.37       19.12 o
 -10   9   7      112.90      124.65       21.20 o
  -9   9   7      103.90      105.52       12.71 o
  -8   9   7       40.65       47.87       12.68 o
  -7   9   7      160.60      141.24       12.43 o
  -6   9   7        1.25        8.32        5.99 o
  -5   9   7       14.75       15.44        4.33 o
  -4   9   7      538.40      575.09       13.68 o
  -3   9   7      760.25      747.13       15.28 o
  -2   9   7     1443.65     1402.53       23.36 o
  -1   9   7      101.55      114.15        3.90 o
   0   9   7       12.80        1.51        3.02 o
   1   9   7       18.45       13.50        2.72 o
   2   9   7     1139.95     1091.00       19.23 o
   3   9   7     1863.15     1761.44       31.13 o
   4   9   7      211.85      199.02        5.54 o
   5   9   7      680.30      705.81       17.11 o
   6   9   7        7.60        1.33        6.42 o
   7   9   7      265.35      281.18       12.83 o
   8   9   7      328.60      349.11       13.58 o
   9   9   7      555.10      585.62       37.50 o
  10   9   7       82.55      128.07       14.03 o
  11   9   7       43.80       34.77       34.70 o
  12   9   7        1.80       21.37       30.50 o
 -12  10   7      203.20      315.11       36.08 o
 -11  10   7       40.55       35.24       20.28 o
 -10  10   7      354.70      365.85       40.50 o
  -9  10   7      192.10      210.58       15.49 o
  -8  10   7     1898.60     1903.22       52.10 o
  -7  10   7      140.50      167.39       13.06 o
  -6  10   7      585.20      592.55       18.10 o
  -5  10   7      885.30      894.98       22.16 o
  -4  10   7      684.80      658.23       16.53 o
  -3  10   7      133.65      160.32        6.10 o
  -2  10   7     3718.10     3647.76       55.78 o
  -1  10   7       80.45       64.01        3.69 o
   0  10   7      492.80      497.57        9.87 o
   1  10   7     2534.25     2355.12       38.24 o
   2  10   7     2043.70     2019.41       35.39 o
   3  10   7     1133.55     1160.85       19.20 o
   4  10   7     3093.45     3190.50       55.15 o
   5  10   7        9.80        1.42        5.06 o
   6  10   7      110.90      112.14        8.05 o
   7  10   7      454.55      425.26       16.74 o
   8  10   7      516.40      546.88       19.38 o
   9  10   7      240.35      250.62       23.50 o
  10  10   7      254.55      267.62       18.50 o
  11  10   7       61.50       82.24       34.70 o
  12  10   7       -4.90        0.22       42.70 o
 -12  11   7       21.65       71.13       35.82 o
 -11  11   7      636.45      690.17       39.44 o
 -10  11   7      163.05      187.38       20.47 o
  -9  11   7     1286.70     1249.56       49.56 o
  -8  11   7       80.80       71.82       11.65 o
  -7  11   7      188.70      211.93       13.30 o
  -6  11   7       84.50      103.99        9.30 o
  -5  11   7     2631.55     2764.22       63.48 o
  -4  11   7      114.55      127.55        5.96 o
  -3  11   7     4032.70     3889.12       74.60 o
  -2  11   7      816.20      841.50       14.71 o
  -1  11   7      770.60      771.69       13.45 o
   0  11   7       20.35       21.05        3.66 o
   1  11   7     5710.20     5592.75       98.79 o
   2  11   7       36.15       29.56        2.79 o
   3  11   7      598.15      612.48       10.72 o
   4  11   7      689.45      682.93       14.91 o
   5  11   7     1043.20     1088.39       30.04 o
   6  11   7       52.90       62.16        7.11 o
   7  11   7     1088.45     1185.88       34.01 o
   8  11   7       55.15       59.10       11.44 o
   9  11   7      122.75      141.76       16.98 o
  10  11   7      205.40      214.41       19.37 o
  11  11   7      223.90      219.29       46.80 o
  12  11   7       41.30        2.17       38.60 o
 -11  12   7        7.80       10.92       19.08 o
 -10  12   7      239.10      255.68       23.95 o
  -9  12   7      201.30      193.78       18.49 o
  -8  12   7       34.65       21.42       10.99 o
  -7  12   7      185.70      162.96       14.65 o
  -6  12   7      183.70      202.41       12.68 o
  -5  12   7      141.80      164.02        9.08 o
  -4  12   7     1410.40     1410.85       34.18 o
  -3  12   7       27.35       19.60        4.97 o
  -2  12   7      145.60      147.62        5.58 o
  -1  12   7      711.10      710.10       13.87 o
   0  12   7     1467.20     1488.40       23.10 o
   1  12   7       50.10       21.80        3.89 o
   2  12   7     1066.00     1058.15       18.96 o
   3  12   7       67.55       76.14        4.01 o
   4  12   7       34.90       28.44        2.76 o
   5  12   7      367.80      390.07       11.56 o
   6  12   7     1103.45     1118.39       33.63 o
   7  12   7       76.45       91.23        9.26 o
   8  12   7      598.20      532.66       35.57 o
   9  12   7       76.50       78.94       13.75 o
  10  12   7       32.25       43.33       16.50 o
  11  12   7      231.40      182.60       30.77 o
 -11  13   7      195.85      152.73       24.31 o
 -10  13   7     2028.50     1909.19       93.24 o
  -9  13   7      269.70      308.20       23.17 o
  -8  13   7       75.75       64.34       13.44 o
  -7  13   7       17.50        7.95        9.47 o
  -6  13   7     2587.70     2589.94       77.49 o
  -5  13   7      605.20      611.39       14.50 o
  -4  13   7     4611.90     4680.58       99.19 o
  -3  13   7        6.20       12.83        9.52 o
  -2  13   7      458.85      477.30       10.93 o
  -1  13   7       16.35       20.17        4.31 o
   0  13   7     7088.05     6933.37      112.85 o
   1  13   7      892.60      923.78       16.48 o
   2  13   7     4270.75     4164.72       75.50 o
   3  13   7      191.40      196.61        5.59 o
   4  13   7      287.45      281.57        8.31 o
   5  13   7       73.05       73.87        5.32 o
   6  13   7     1844.75     1723.43       58.09 o
   7  13   7      126.85      121.22       11.75 o
   8  13   7      685.55      706.35       31.62 o
   9  13   7      -18.40        0.16       13.13 o
  10  13   7      211.90      238.63       24.44 o
  11  13   7       11.45       47.17       34.17 o
 -11  14   7       25.75       45.44       23.31 o
 -10  14   7       40.05       62.57       24.92 o
  -9  14   7       21.35       11.28       13.70 o
  -8  14   7      105.15      118.82       14.51 o
  -7  14   7      235.30      207.66       16.79 o
  -6  14   7       31.55       36.35        9.41 o
  -5  14   7      942.90      934.50       19.20 o
  -4  14   7      847.50      824.23       24.02 o
  -3  14   7      122.70      132.44        6.92 o
  -2  14   7       31.45       32.86        4.36 o
  -1  14   7      593.30      629.46       12.20 o
   0  14   7       39.50       33.05        4.62 o
   1  14   7     1982.05     1974.45       47.23 o
   2  14   7     1147.25     1076.96       21.43 o
   3  14   7       15.35        3.07        3.65 o
   4  14   7       61.65       82.87        4.27 o
   5  14   7     1561.15     1520.35       37.02 o
   6  14   7      215.55      201.04       13.61 o
   7  14   7      331.90      315.24       16.93 o
   8  14   7      784.65      862.06       45.51 o
   9  14   7        3.15        3.75       17.85 o
  10  14   7       -3.90        5.29       16.16 o
  11  14   7      349.90      379.94       40.90 o
 -11  15   7      576.45      549.80       47.00 o
 -10  15   7      151.85      150.15       22.22 o
  -9  15   7      371.40      325.06       22.57 o
  -8  15   7      135.65      160.08       17.12 o
  -7  15   7      247.20      239.11       16.68 o
  -6  15   7       21.90       20.34       10.39 o
  -5  15   7     1352.95     1328.84       43.47 o
  -4  15   7      797.55      824.83       27.38 o
  -3  15   7      216.25      215.56       10.46 o
  -2  15   7      709.80      753.63       20.27 o
  -1  15   7     1059.95     1050.22       25.78 o
   0  15   7       70.50       78.59        5.77 o
   1  15   7     2521.05     2511.04       49.84 o
   2  15   7      978.70      981.22       20.13 o
   3  15   7       10.30        1.95        4.30 o
   4  15   7      553.60      552.24       14.13 o
   5  15   7      515.05      545.76       18.60 o
   6  15   7      135.40      135.46       11.90 o
   7  15   7      527.85      596.45       24.71 o
   8  15   7      257.40      262.46       18.38 o
   9  15   7       12.00        6.66       14.62 o
  10  15   7       36.00       27.82       22.56 o
  11  15   7      239.55      230.80       34.37 o
 -11  16   7       11.15        3.43       19.17 o
 -10  16   7      -11.20       25.74       16.39 o
  -9  16   7      980.35      965.18       45.29 o
  -8  16   7      977.10      977.39       39.37 o
  -7  16   7      443.60      435.79       22.49 o
  -6  16   7      624.60      662.20       23.46 o
  -5  16   7       13.70       11.95        7.95 o
  -4  16   7       21.75        7.78        7.02 o
  -3  16   7     3038.50     3030.20       74.35 o
  -2  16   7     2378.35     2339.87       66.59 o
  -1  16   7     2089.95     2091.54       64.65 o
   0  16   7      698.65      724.84       15.77 o
   1  16   7      818.30      838.36       18.34 o
   2  16   7       11.45       16.39        4.50 o
   3  16   7     2903.25     2823.46       63.96 o
   4  16   7     1738.80     1719.49       38.48 o
   5  16   7       93.55       94.88        9.14 o
   6  16   7      455.05      496.75       21.26 o
   7  16   7      222.05      228.14       18.17 o
   8  16   7        4.65        3.05       13.48 o
   9  16   7      392.40      423.51       29.48 o
  10  16   7      341.20      333.25       33.52 o
  11  16   7       -8.20        4.53       23.97 o
 -11  17   7      -31.95        0.77       21.75 o
 -10  17   7      -32.60        0.75       17.78 o
  -9  17   7      153.30      143.86       21.27 o
  -8  17   7       -6.40        0.23       12.87 o
  -7  17   7      255.75      215.95       17.14 o
  -6  17   7       68.25       58.19        8.15 o
  -5  17   7       59.00       50.59       10.33 o
  -4  17   7        3.45        6.52        7.62 o
  -3  17   7     1528.45     1573.48       48.28 o
  -2  17   7        8.95       11.85        8.34 o
  -1  17   7      848.90      827.38       24.32 o
   0  17   7       67.45       56.36        7.44 o
   1  17   7       89.75       84.38        8.52 o
   2  17   7        0.90        3.49        5.23 o
   3  17   7      893.50      891.98       34.23 o
   4  17   7       31.40       49.06        4.40 o
   5  17   7      407.70      415.89       17.48 o
   6  17   7        4.70        0.47        9.59 o
   7  17   7       80.95       75.95       13.47 o
   8  17   7       38.05       78.25       14.14 o
   9  17   7      697.60      739.62       40.24 o
  10  17   7       -1.85        1.16       21.37 o
  11  17   7       40.65       47.88       24.38 o
 -11  18   7       55.15       42.01       23.67 o
 -10  18   7      193.85      152.07       22.45 o
  -9  18   7      545.80      478.02       37.27 o
  -8  18   7     2255.05     2156.07       79.96 o
  -7  18   7      769.90      767.03       34.97 o
  -6  18   7     1085.25     1080.67       33.39 o
  -5  18   7       28.15       17.43       10.24 o
  -4  18   7      270.45      261.77       12.82 o
  -3  18   7     1099.60     1144.91       32.95 o
  -2  18   7     3516.75     3517.99       94.93 o
  -1  18   7     1226.00     1188.47       30.87 o
   0  18   7      462.00      452.77       15.67 o
   1  18   7       30.35        5.22        6.51 o
   2  18   7     1073.55     1108.15       27.08 o
   3  18   7     1497.80     1534.07       51.65 o
   4  18   7     1454.20     1430.08       32.68 o
   5  18   7      251.85      273.38       13.92 o
   6  18   7       13.75        8.50       11.46 o
   7  18   7      112.90       90.54       14.11 o
   8  18   7      333.00      326.35       26.26 o
   9  18   7      480.70      477.36       35.80 o
  10  18   7      230.90      223.34       28.47 o
  11  18   7       30.10       33.86       21.92 o
 -11  19   7      318.35      290.43       40.14 o
 -10  19   7       21.65        0.12       20.76 o
  -9  19   7      251.00      270.50       24.81 o
  -8  19   7       40.40       20.95       14.78 o
  -7  19   7      175.50      178.50       15.63 o
  -6  19   7      261.35      254.22       16.54 o
  -5  19   7     1166.95     1180.74       31.96 o
  -4  19   7        1.40        2.44        7.71 o
  -3  19   7      246.35      261.51       14.41 o
  -2  19   7      384.95      392.67       15.94 o
  -1  19   7      496.55      533.28       17.40 o
   0  19   7      179.10      189.32       13.76 o
   1  19   7     2354.05     2416.73       69.08 o
   2  19   7      522.45      515.00       16.06 o
   3  19   7        9.75        2.70        5.86 o
   4  19   7      532.05      566.58       14.96 o
   5  19   7      775.70      741.25       36.15 o
   6  19   7       -5.65       24.86       15.09 o
   7  19   7      671.40      659.65       38.68 o
   8  19   7      308.30      368.77       26.43 o
   9  19   7      -20.40       16.18       18.20 o
  10  19   7      478.90      514.74       66.90 o
  11  19   7      207.45      240.83       36.07 o
 -10  20   7       52.00       42.21       19.67 o
  -9  20   7       93.35       90.60       20.50 o
  -8  20   7      291.45      309.75       21.62 o
  -7  20   7      983.80      949.58       37.21 o
  -6  20   7       22.90       35.08       10.09 o
  -5  20   7      122.85      122.29       13.28 o
  -4  20   7      813.35      880.84       26.63 o
  -3  20   7      329.75      327.37       15.43 o
  -2  20   7      494.60      482.67       20.48 o
  -1  20   7     1789.35     1770.45       46.07 o
   0  20   7       65.00       76.61        8.28 o
   1  20   7      153.05      144.72        9.80 o
   2  20   7      408.60      377.98       16.26 o
   3  20   7      572.05      590.98       24.84 o
   4  20   7      206.45      259.74        9.86 o
   5  20   7      374.25      388.55       22.85 o
   6  20   7      531.15      526.20       25.36 o
   7  20   7       40.40       42.45       11.71 o
   8  20   7      304.95      341.06       23.99 o
   9  20   7      208.70      207.53       37.70 o
  10  20   7      -28.40        1.05       34.60 o
 -10  21   7      836.15      804.18       58.53 o
  -9  21   7       -7.70        0.03       15.20 o
  -8  21   7       28.10       15.46       16.33 o
  -7  21   7       15.35       22.97       14.77 o
  -6  21   7     2384.55     2296.66       80.77 o
  -5  21   7        6.85        0.36        6.60 o
  -4  21   7     1601.75     1596.50       62.45 o
  -3  21   7       59.95       32.54       10.35 o
  -2  21   7      214.30      228.51       14.78 o
  -1  21   7       49.20       52.23       11.47 o
   0  21   7     4279.40     4073.87      107.94 o
   1  21   7       60.45       59.66        8.49 o
   2  21   7      946.15      899.83       31.88 o
   3  21   7      151.20      175.10       14.98 o
   4  21   7      421.80      410.70       15.46 o
   5  21   7       79.20       42.91       16.28 o
   6  21   7     1497.65     1465.27       57.85 o
   7  21   7        7.90        1.88       12.26 o
   8  21   7       87.90       83.85       17.00 o
   9  21   7       81.10       41.76       37.60 o
  10  21   7      282.80      252.26       37.97 o
 -10  22   7       59.00       44.19       24.64 o
  -9  22   7       10.05        0.74       19.28 o
  -8  22   7       15.65        1.59       18.33 o
  -7  22   7       66.30      116.03       16.97 o
  -6  22   7       60.05       75.15        9.89 o
  -5  22   7      523.20      539.12       22.06 o
  -4  22   7       98.65       81.41       13.04 o
  -3  22   7       55.70       57.46        9.49 o
  -2  22   7       15.35        0.30       10.51 o
  -1  22   7      380.70      370.01       18.39 o
   0  22   7      369.70      397.69       15.79 o
   1  22   7      220.90      243.56       11.77 o
   2  22   7       78.50       70.95        8.86 o
   3  22   7      150.70      106.22       13.64 o
   4  22   7       23.70       17.31        7.05 o
   5  22   7      452.55      520.28       29.09 o
   6  22   7      382.20      433.57       31.85 o
   7  22   7      164.60      209.41       19.13 o
   8  22   7       56.50       75.14       16.72 o
   9  22   7      104.80       62.42       34.40 o
  10  22   7       22.65       26.40       26.25 o
 -10  23   7       47.85       13.34       24.49 o
  -9  23   7      153.90      135.33       24.28 o
  -8  23   7       23.30       20.45       15.59 o
  -7  23   7      241.70      227.73       20.39 o
  -6  23   7      110.55      111.80       15.06 o
  -5  23   7     1543.55     1507.31       55.31 o
  -4  23   7       27.80       23.28       10.86 o
  -3  23   7      247.75      249.02       14.93 o
  -2  23   7      188.00      181.12       15.13 o
  -1  23   7      900.15      899.58       33.37 o
   0  23   7       71.70       60.90       10.30 o
   1  23   7     2163.70     2080.09       58.69 o
   2  23   7       63.35       57.07        8.86 o
   3  23   7      124.15      101.56       14.97 o
   4  23   7       68.15       68.42        8.59 o
   5  23   7      665.50      649.64       40.79 o
   6  23   7       51.10       40.11       20.64 o
   7  23   7      488.20      501.36       32.89 o
   8  23   7       86.10      126.89       35.40 o
  10  23   7       86.45       43.25       27.30 o
 -10  24   7       30.00        0.65       27.34 o
  -9  24   7      183.90      170.25       26.48 o
  -8  24   7      866.75      813.25       45.45 o
  -7  24   7      103.70      108.89       17.34 o
  -6  24   7      441.85      448.12       24.61 o
  -5  24   7       20.90       28.71       10.96 o
  -4  24   7       18.25        4.95       12.22 o
  -3  24   7      537.05      531.77       24.34 o
  -2  24   7     2036.40     2115.98       60.44 o
  -1  24   7       -7.95        3.19        9.80 o
   0  24   7      473.75      470.87       18.46 o
   1  24   7      450.80      486.23       17.57 o
   2  24   7      140.80      135.05       11.08 o
   3  24   7      665.60      690.60       32.75 o
   4  24   7     1844.40     1797.53       54.78 o
   5  24   7       52.35       48.94       17.63 o
   6  24   7      136.40      177.90       23.98 o
   7  24   7      250.30      263.44       28.81 o
   8  24   7      186.70      204.01       40.50 o
   9  24   7      198.20      161.35       47.20 o
  10  24   7      422.75      378.40       46.65 o
  -9  25   7       22.35        3.98       18.09 o
  -8  25   7        6.45        0.94       18.59 o
  -7  25   7      135.00      132.38       21.76 o
  -6  25   7      380.00      324.65       24.52 o
  -5  25   7       -9.30        0.34        8.07 o
  -4  25   7      139.60      149.21       15.82 o
  -3  25   7      262.45      285.40       16.69 o
  -2  25   7       46.15       36.68       11.51 o
  -1  25   7      218.65      231.84       16.00 o
   0  25   7        9.95        7.05       10.57 o
   1  25   7       20.75       19.81        8.15 o
   2  25   7      308.30      327.90       22.43 o
   3  25   7     1264.40     1357.35       49.99 o
   4  25   7        5.15        2.42        7.63 o
   5  25   7      149.60      162.22       19.69 o
   6  25   7       79.85       59.40       20.02 o
   7  25   7       -2.40        7.55       25.10 o
   8  25   7       35.40       33.89       28.40 o
   9  25   7      475.40      482.69       64.70 o
  -9  26   7      445.80      452.16       38.86 o
  -8  26   7      340.65      313.11       28.24 o
  -7  26   7      843.85      784.89       43.22 o
  -6  26   7      262.45      236.44       21.93 o
  -5  26   7       -6.60        3.69       11.63 o
  -4  26   7      161.20      155.65       15.19 o
  -3  26   7     1197.60     1077.76       48.42 o
  -2  26   7      636.40      626.73       29.29 o
  -1  26   7     1208.20     1245.38       45.44 o
   0  26   7       31.60       34.77        9.38 o
   1  26   7       -4.50        2.27       18.74 o
   2  26   7      452.90      442.88       19.57 o
   3  26   7     1163.15     1121.22       40.08 o
   4  26   7      358.20      363.70       17.47 o
   5  26   7      403.65      467.99       36.39 o
   6  26   7       25.15        2.43       19.50 o
   7  26   7       66.60      118.12       35.60 o
   8  26   7       81.10      105.56       33.70 o
   9  26   7      276.10      334.73       51.60 o
  -9  27   7       -2.50       12.38       23.32 o
  -8  27   7       71.75       86.51       22.70 o
  -7  27   7      111.30       84.83       20.87 o
  -6  27   7       51.75       46.99       17.89 o
  -5  27   7      283.50      295.93       22.48 o
  -4  27   7      142.05      148.96       16.23 o
  -3  27   7       14.45        2.00       11.44 o
  -2  27   7      467.00      455.71       22.54 o
  -1  27   7      171.15      140.32       14.68 o
   0  27   7       17.20        1.28       11.23 o
   1  27   7      627.50      600.50       24.53 o
   2  27   7      545.30      565.64       22.80 o
   3  27   7        1.15       29.35        9.68 o
   4  27   7      211.25      248.09       14.85 o
   5  27   7       26.60       64.47       18.37 o
   7  27   7       -0.80       50.16       53.84 o
   8  27   7      501.30      491.12       52.40 o
   9  27   7       27.90        6.48       34.80 o
  -9  28   7      -20.75        2.84       20.95 o
  -8  28   7      464.50      383.44       35.98 o
  -7  28   7      279.20      255.67       25.56 o
  -6  28   7       48.30       55.48       14.85 o
  -5  28   7      143.45      114.08       15.69 o
  -4  28   7      238.85      253.20       17.70 o
  -3  28   7       23.75       16.45       13.24 o
  -2  28   7      760.70      783.91       28.93 o
  -1  28   7      372.10      366.18       20.21 o
   0  28   7        9.90        1.49       10.18 o
   1  28   7       39.15       68.10       11.46 o
   2  28   7      346.65      345.97       18.38 o
   3  28   7      242.55      222.54       16.92 o
   4  28   7      293.20      305.30       29.74 o
   7  28   7       30.40       59.62       30.10 o
   8  28   7       43.60      145.58       37.90 o
   9  28   7      111.50       70.67       29.56 o
  -8  29   7        5.30       13.36       22.63 o
  -7  29   7       -8.00        0.03       27.18 o
  -6  29   7      908.20      877.64       50.60 o
  -5  29   7       84.40       90.94       16.87 o
  -4  29   7      593.10      585.04       33.23 o
  -3  29   7      224.55      248.30       20.59 o
  -2  29   7      103.45      102.35       15.31 o
  -1  29   7       -6.10        0.25        9.14 o
   0  29   7     1364.05     1353.30       57.90 o
   1  29   7      119.25      128.31       14.79 o
   2  29   7      235.75      230.97       15.63 o
   3  29   7      200.00      212.56       19.03 o
   4  29   7      155.40      110.24       25.70 o
   7  29   7      240.50      248.12       47.50 o
   8  29   7       80.10       88.39       41.10 o
  -8  30   7        5.45        0.61       20.53 o
  -7  30   7       49.15       32.00       20.33 o
  -6  30   7      127.75      130.67       21.40 o
  -5  30   7       92.40       63.55       18.70 o
  -4  30   7       83.40       97.35       13.95 o
  -3  30   7       41.80       24.38       14.09 o
  -2  30   7       17.60       36.19       14.10 o
  -1  30   7       42.65       29.38       13.69 o
   0  30   7      227.10      220.93       21.21 o
   1  30   7       31.60       29.53       13.24 o
   2  30   7      288.55      314.16       23.43 o
   3  30   7        8.55        3.07       14.18 o
   7  30   7       36.50       15.35       34.70 o
   8  30   7      122.00       98.31       44.30 o
  -8  31   7       15.00        8.15       25.36 o
  -7  31   7      177.85      167.29       27.04 o
  -6  31   7       94.20      142.13       22.97 o
  -5  31   7     1015.10      970.87       66.73 o
  -4  31   7      102.85       88.79       15.31 o
  -3  31   7      125.60      129.42       18.24 o
  -2  31   7       36.15        2.45       14.61 o
  -1  31   7      668.15      655.07       33.84 o
   0  31   7      450.40      480.44       26.91 o
   1  31   7     1497.85     1318.97       75.14 o
   2  31   7      163.20      127.25       20.40 o
   3  31   7      117.90       93.14       16.75 o
   7  31   7      451.80      495.97       57.60 o
   8  31   7      -20.40       11.02       41.10 o
  -7  32   7       -0.90        0.77       23.60 o
  -6  32   7      114.35      103.12       23.45 o
  -5  32   7       70.35       57.63       18.16 o
  -4  32   7       53.85       70.22       13.81 o
  -3  32   7      238.15      241.57       21.79 o
  -2  32   7      429.95      419.87       26.50 o
  -1  32   7        3.85        4.97       13.18 o
   0  32   7       80.85       55.49       16.57 o
   1  32   7      351.30      359.80       31.03 o
   2  32   7      152.85      133.98       22.91 o
   3  32   7      391.75      318.77       30.80 o
   7  32   7      193.60      235.19       48.00 o
  -7  33   7       24.15       20.00       24.06 o
  -6  33   7      131.25      145.47       28.47 o
  -5  33   7        1.35       12.04       19.87 o
  -4  33   7      497.60      493.00       33.07 o
  -3  33   7       30.20        1.37       17.53 o
  -2  33   7       27.90       26.71       17.13 o
  -1  33   7      157.90      166.50       17.99 o
   0  33   7      403.40      406.04       34.55 o
   1  33   7       63.55       64.28       18.12 o
   2  33   7      135.85      131.86       22.90 o
   3  33   7      209.60      214.09       45.80 o
   7  33   7      -22.10        5.39       39.80 o
  -7  34   7      348.40      436.13       60.10 o
  -6  34   7       32.95        6.12       20.71 o
  -5  34   7       41.45       38.00       22.45 o
  -4  34   7       49.40       55.06       22.94 o
  -3  34   7      693.55      680.20       44.46 o
  -2  34   7      126.10      134.90       21.77 o
  -1  34   7      425.75      330.55       35.52 o
   0  34   7       35.40        7.90       19.74 o
   1  34   7      152.55      158.08       24.68 o
   2  34   7       83.75       65.00       20.47 o
   3  34   7      767.40      665.17       67.80 o
   7  34   7       17.10       56.61       44.60 o
  -6  35   7        4.20        5.45       20.62 o
  -5  35   7       66.75        2.85       26.04 o
  -4  35   7       35.80       31.18       18.99 o
  -3  35   7       22.90       11.64       16.15 o
  -2  35   7      126.00      119.41       24.66 o
  -1  35   7       60.90       26.02       22.45 o
   0  35   7       17.65        0.83       22.70 o
   1  35   7       11.60        2.47       19.79 o
   2  35   7      249.25      281.21       26.36 o
   3  35   7       38.00       32.12       34.20 o
  -6  36   7      -13.95       15.66       25.85 o
  -5  36   7       92.80       46.59       26.57 o
  -4  36   7       82.70      117.33       25.61 o
  -3  36   7       21.25        8.59       27.45 o
  -2  36   7      533.65      466.73       42.62 o
  -1  36   7        8.60       38.49       21.59 o
   0  36   7       -0.85        1.11       20.47 o
   1  36   7       22.55       32.68       20.67 o
   2  36   7      462.70      381.83       55.60 o
   3  36   7       59.90       47.50       41.50 o
  -5  37   7      168.00      232.25       51.20 o
  -4  37   7      171.75      143.07       28.81 o
  -3  37   7      160.80       99.87       32.88 o
  -2  37   7        4.85       13.71       27.11 o
  -1  37   7       79.05       47.04       28.03 o
   0  37   7      299.60      223.25       32.17 o
   1  37   7      399.00      351.33       39.59 o
   2  37   7       25.40       49.26       39.60 o
   3  37   7      435.00      322.94       51.40 o
  -4  38   7       24.40       43.22       26.33 o
  -3  38   7       92.85       77.25       34.35 o
  -2  38   7        0.85        1.93       18.28 o
  -1  38   7       38.85       18.64       24.43 o
   0  38   7      112.70       74.85       27.78 o
   1  38   7      142.15       89.75       28.46 o
   2  38   7       98.60       85.87       43.00 o
  -4  39   7      132.00      118.15       47.30 o
  -3  39   7       65.25       80.46       30.01 o
  -2  39   7       71.35       24.05       30.81 o
  -1  39   7      101.80      145.27       30.42 o
   0  39   7      296.45      243.93       37.19 o
   1  39   7      245.20      277.01       57.30 o
   2  39   7      128.30      156.70       50.80 o
  -2  40   7      122.40      106.50       34.84 o
  -1  40   7       -9.05       52.97       28.50 o
   0  40   7       93.20       25.10       32.41 o
   1  40   7       84.30       78.69       54.90 o
   2  40   7      125.20        2.07       45.10 o
  -1  41   7      166.00      133.83       35.00 o
   0  41   7       53.80       28.72       22.95 o
 -10   0   8       -3.00        0.45       14.10 o
  -8   0   8      180.90      166.02       23.20 o
  -6   0   8      257.40      240.84        8.00 o
  -4   0   8      264.00      238.63       10.40 o
  -2   0   8      224.90      216.33        6.30 o
   0   0   8      100.50      106.85        5.30 o
   2   0   8      115.30      100.62        5.00 o
   4   0   8      191.30      173.34        6.90 o
   6   0   8      539.20      548.12       17.80 o
   8   0   8      395.90      352.75       19.30 o
  10   0   8       -0.50        4.87       20.08 o
  12   0   8      143.00      134.71       40.30 o
 -11   1   8      578.50      590.14       34.44 o
 -10   1   8     1124.30     1122.49       41.51 o
  -9   1   8      236.55      240.67       15.07 o
  -8   1   8       23.65        1.24       10.64 o
  -7   1   8      947.55      892.09       27.73 o
  -6   1   8     3207.15     3051.39       85.17 o
  -5   1   8     5086.25     4884.12      108.17 o
  -4   1   8     1974.30     2031.39       36.91 o
  -3   1   8      113.55      131.17        3.32 o
  -2   1   8      400.60      378.21        7.14 o
  -1   1   8      249.60      268.28        5.73 o
   0   1   8     1657.50     1731.43       24.29 o
   1   1   8     1649.55     1695.66       27.08 o
   2   1   8      555.75      582.67        9.26 o
   3   1   8      296.40      298.55        6.51 o
   4   1   8     1184.70     1188.94       19.17 o
   5   1   8      697.15      701.62       13.13 o
   6   1   8     2389.60     2346.53       45.59 o
   7   1   8     1193.75     1199.79       23.06 o
   8   1   8       96.85       80.21        8.35 o
   9   1   8       13.35        2.28        8.26 o
  10   1   8      333.05      314.08       23.34 o
  11   1   8      212.70      185.71       23.02 o
  12   1   8      179.60      177.24       28.58 o
 -11   2   8       27.00       35.80       13.93 o
 -10   2   8       93.45       92.35       12.14 o
  -9   2   8      104.90      104.89       13.21 o
  -8   2   8     1293.70     1242.47       42.45 o
  -7   2   8       67.00       58.12       11.21 o
  -6   2   8     1863.50     1854.94       52.62 o
  -5   2   8       14.90       14.37       10.80 o
  -4   2   8      817.85      816.61       15.90 o
  -3   2   8      435.90      426.18        7.42 o
  -2   2   8     3245.55     3330.72       49.28 o
  -1   2   8      648.60      600.32       11.22 o
   0   2   8      698.00      695.36       12.80 o
   1   2   8      106.25       76.54        3.84 o
   2   2   8     2651.20     2572.73       40.11 o
   3   2   8      865.90      790.44       13.83 o
   4   2   8     3639.70     3775.67       52.75 o
   5   2   8      411.40      402.91        8.52 o
   6   2   8       25.55        1.07        4.92 o
   7   2   8      242.05      231.33        8.27 o
   8   2   8      862.75      895.27       25.24 o
   9   2   8       27.40       19.23        8.95 o
  10   2   8      428.25      413.87       29.07 o
  11   2   8       83.05       66.03       23.34 o
  12   2   8       -8.85        0.41       21.85 o
 -11   3   8      230.05      246.89       25.10 o
 -10   3   8      204.65      219.62       16.31 o
  -9   3   8      125.85      134.44       15.55 o
  -8   3   8       58.70       36.25       11.51 o
  -7   3   8      239.80      234.93       13.29 o
  -6   3   8      406.15      369.51       16.41 o
  -5   3   8     1252.45     1293.35       31.72 o
  -4   3   8      648.05      659.68       14.68 o
  -3   3   8        2.40        4.23        2.43 o
  -2   3   8       29.25       18.36        2.48 o
  -1   3   8     2271.80     2161.78       34.70 o
   0   3   8       10.00        5.17        3.21 o
   1   3   8      378.65      432.78        7.39 o
   2   3   8     1057.55     1000.13       17.33 o
   3   3   8      250.15      229.51        7.58 o
   4   3   8      187.40      179.28        5.12 o
   5   3   8     1866.70     1862.06       32.31 o
   6   3   8      162.90      158.17        5.91 o
   7   3   8       29.90       12.04        6.78 o
   8   3   8      150.00      142.67       10.38 o
   9   3   8      313.00      322.52       15.23 o
  10   3   8       94.60       93.74       16.63 o
  11   3   8      237.95      216.62       27.22 o
  12   3   8       26.05       32.56       23.93 o
 -12   4   8       25.20       30.46       31.60 o
 -11   4   8      145.90      103.06       22.10 o
 -10   4   8       82.60       84.67       14.39 o
  -9   4   8     1229.60     1129.32       46.97 o
  -8   4   8      353.85      351.92       18.94 o
  -7   4   8     4817.50     4789.04      132.67 o
  -6   4   8       -2.35        2.20        7.58 o
  -5   4   8        9.85        0.03        4.99 o
  -4   4   8      114.65      119.56        5.64 o
  -3   4   8     5895.90     5826.99       87.15 o
  -2   4   8      154.20      160.30        3.89 o
  -1   4   8     5786.45     5690.44       83.29 o
   0   4   8       21.45       19.98        2.86 o
   1   4   8      107.20      109.41        3.79 o
   2   4   8      408.25      400.52        7.99 o
   3   4   8     7127.75     7194.06       95.61 o
   4   4   8       13.65       19.11        2.51 o
   5   4   8     3878.60     3833.12       56.11 o
   6   4   8       15.25        1.67        3.89 o
   7   4   8      980.95      958.72       24.86 o
   8   4   8       12.45       25.69        7.36 o
   9   4   8     1251.75     1239.05       37.32 o
  10   4   8        6.25        9.70       12.63 o
  11   4   8      265.25      231.55       27.62 o
  12   4   8       35.70        9.93       30.60 o
 -12   5   8       16.50       26.14       30.90 o
 -11   5   8       10.95       14.96       18.47 o
 -10   5   8      100.90       83.84       15.84 o
  -9   5   8       14.20        2.04       12.63 o
  -8   5   8       26.70        6.24       11.93 o
  -7   5   8       87.55       80.28       11.62 o
  -6   5   8      111.75      124.31        8.72 o
  -5   5   8       55.60       69.41        5.74 o
  -4   5   8       53.90       57.02        4.36 o
  -3   5   8      233.40      215.55        5.49 o
  -2   5   8      699.10      657.65       11.69 o
  -1   5   8      411.95      398.60        7.15 o
   0   5   8       28.85       35.66        2.97 o
   1   5   8      306.25      289.30        6.26 o
   2   5   8     1186.60     1125.22       18.07 o
   3   5   8      176.05      152.63        5.52 o
   4   5   8      122.50      107.42        3.97 o
   5   5   8      203.15      160.78        5.80 o
   6   5   8       26.35       15.52        5.45 o
   7   5   8        9.55        7.52        5.77 o
   8   5   8      664.60      665.12       19.73 o
   9   5   8      380.00      346.36       18.81 o
  10   5   8      114.40      124.92       15.74 o
  11   5   8      139.50       91.05       32.60 o
  12   5   8      103.10       70.79       45.00 o
 -12   6   8      234.90      298.80       36.08 o
 -11   6   8       13.00       10.99       18.13 o
 -10   6   8      125.85      134.07       19.75 o
  -9   6   8      156.35      152.18       15.86 o
  -8   6   8     1982.00     1850.77       67.34 o
  -7   6   8        7.75       13.56        7.56 o
  -6   6   8     1255.25     1250.60       34.23 o
  -5   6   8      239.25      248.30       10.07 o
  -4   6   8     1334.25     1326.13       27.58 o
  -3   6   8      563.45      596.32       10.41 o
  -2   6   8     2666.50     2686.70       37.86 o
  -1   6   8       30.30       24.93        2.77 o
   0   6   8      854.90      853.51       13.30 o
   1   6   8     3124.65     2877.90       48.95 o
   2   6   8     2266.00     2227.16       34.47 o
   3   6   8       56.65       62.94        3.27 o
   4   6   8     5088.35     5124.69       70.05 o
   5   6   8      216.60      225.49        6.23 o
   6   6   8      561.60      565.60       13.58 o
   7   6   8      479.45      455.75       14.39 o
   8   6   8      870.35      889.11       29.12 o
   9   6   8       35.30       29.72       10.92 o
  10   6   8      394.45      398.52       27.38 o
  11   6   8      119.50      110.95       36.30 o
  12   6   8       48.40       12.61       39.60 o
 -12   7   8       61.50      139.03       27.58 o
 -11   7   8      790.40      805.14       86.40 o
 -10   7   8      268.45      280.39       22.56 o
  -9   7   8      253.85      259.97       16.70 o
  -8   7   8       50.25       56.39       11.07 o
  -7   7   8       91.05       75.58        8.55 o
  -6   7   8      736.05      785.79       25.06 o
  -5   7   8     2737.00     2793.21       69.46 o
  -4   7   8       73.60       88.44        5.04 o
  -3   7   8     3264.00     3164.77       48.98 o
  -2   7   8      227.95      222.84        6.25 o
  -1   7   8       15.55       20.88        2.62 o
   0   7   8      756.80      785.40       13.33 o
   1   7   8     3744.10     3736.50       57.42 o
   2   7   8      602.30      606.58       11.39 o
   3   7   8       31.35       33.44        2.80 o
   4   7   8      871.90      910.39       16.37 o
   5   7   8     1226.50     1200.98       27.06 o
   6   7   8      491.75      488.03       13.88 o
   7   7   8     2642.40     2701.33       61.01 o
   8   7   8       20.75        5.58        8.52 o
   9   7   8      140.60      132.63       18.23 o
  10   7   8      195.25      211.98       19.75 o
  11   7   8      317.30      262.66       43.60 o
  12   7   8       93.30       78.84       37.90 o
 -12   8   8        0.70       19.97       56.56 o
 -11   8   8        5.00        5.65       22.50 o
 -10   8   8       22.45       19.56       13.58 o
  -9   8   8       48.15       50.92       13.32 o
  -8   8   8       40.85       29.26       11.83 o
  -7   8   8      168.60      162.75       13.57 o
  -6   8   8      173.55      160.01       12.73 o
  -5   8   8      136.50      117.75        7.71 o
  -4   8   8      124.50      133.34        6.17 o
  -3   8   8      465.55      476.18        9.14 o
  -2   8   8      401.10      405.96        8.35 o
  -1   8   8        1.90        7.40        4.95 o
   0   8   8      273.85      267.98        6.87 o
   1   8   8        6.45        0.40        2.78 o
   2   8   8     1327.75     1205.11       25.24 o
   3   8   8       27.05       28.52        3.55 o
   4   8   8        7.40        3.01        3.65 o
   5   8   8      373.80      439.72       11.26 o
   6   8   8     2269.50     2259.48       66.28 o
   7   8   8       66.50       66.73        5.76 o
   8   8   8      287.45      255.75       18.99 o
   9   8   8       55.15       78.22       15.83 o
  10   8   8       54.60       70.55       15.49 o
  11   8   8        9.20       42.76       31.30 o
  12   8   8      409.80      347.07       63.10 o
 -12   9   8      239.25      296.40       36.78 o
 -11   9   8      270.00      231.30       28.90 o
 -10   9   8     1689.50     1629.04       70.13 o
  -9   9   8      137.40      117.21       14.80 o
  -8   9   8      327.20      321.69       18.31 o
  -7   9   8       -6.75        2.60        8.68 o
  -6   9   8     2651.00     2636.19       85.23 o
  -5   9   8      805.10      818.45       22.85 o
  -4   9   8     2711.55     2708.81       67.98 o
  -3   9   8      242.10      250.42        7.85 o
  -2   9   8      453.85      407.41        9.33 o
  -1   9   8      877.75      796.63       14.83 o
   0   9   8     7947.10     7602.70      117.99 o
   1   9   8     1366.75     1421.54       22.27 o
   2   9   8     3986.95     3897.29       62.34 o
   3   9   8      122.40      134.16        4.26 o
   4   9   8      156.90      153.32        5.67 o
   5   9   8      418.55      496.04       14.94 o
   6   9   8     2755.05     2796.96       75.77 o
   7   9   8      335.45      331.76       14.62 o
   8   9   8      992.30     1021.81       41.38 o
   9   9   8       -1.10        6.82       13.74 o
  10   9   8      231.45      276.22       26.02 o
  11   9   8       30.20       99.60       34.60 o
  12   9   8      631.00      568.47       82.10 o
 -11  10   8       16.15        0.59       19.41 o
 -10  10   8       21.75       35.49       15.55 o
  -9  10   8       42.60       35.15       10.54 o
  -8  10   8      804.75      767.98       33.02 o
  -7  10   8       96.75      105.26        9.83 o
  -6  10   8      168.10      192.96       12.19 o
  -5  10   8      288.30      268.78       13.42 o
  -4  10   8      542.60      535.56       17.44 o
  -3  10   8       75.95       68.62        4.70 o
  -2  10   8     2368.40     2334.88       37.88 o
  -1  10   8      689.40      681.69       12.87 o
   0  10   8       48.85       44.30        3.44 o
   1  10   8      407.00      384.62        8.67 o
   2  10   8     1813.10     1776.08       31.16 o
   3  10   8       26.20        8.35        3.01 o
   4  10   8      712.20      749.93       16.28 o
   5  10   8      356.50      349.92       14.68 o
   6  10   8       36.50       42.74        6.80 o
   7  10   8      588.25      648.52       20.98 o
   8  10   8      777.35      796.98       38.29 o
   9  10   8      105.65      122.12       17.05 o
  10  10   8       53.15       74.96       19.09 o
  11  10   8      471.10      359.23       48.70 o
 -11  11   8      522.80      502.19       43.36 o
 -10  11   8       99.80      101.12       18.93 o
  -9  11   8      365.85      356.12       23.22 o
  -8  11   8      149.35      141.22       14.22 o
  -7  11   8      568.90      551.32       22.35 o
  -6  11   8       -3.20       10.08        6.57 o
  -5  11   8     2111.70     2070.44       58.40 o
  -4  11   8     1715.75     1701.88       38.29 o
  -3  11   8     1625.15     1583.37       37.50 o
  -2  11   8        7.85        4.93        3.29 o
  -1  11   8     1199.70     1222.54       19.87 o
   0  11   8        9.00        3.02        3.72 o
   1  11   8     4855.50     4736.15       85.55 o
   2  11   8      514.55      534.69       10.47 o
   3  11   8       27.90       33.36        3.65 o
   4  11   8      315.15      275.68        8.67 o
   5  11   8      436.55      487.35       20.07 o
   6  11   8      320.10      330.18       16.37 o
   7  11   8      607.95      655.34       20.80 o
   8  11   8      261.15      258.89       19.70 o
   9  11   8       37.20       22.07       14.16 o
  10  11   8        1.20        3.90       14.66 o
  11  11   8      346.20      269.46       56.30 o
 -11  12   8       37.00       42.06       25.76 o
 -10  12   8      111.40       95.64       19.39 o
  -9  12   8     1287.00     1297.65       56.76 o
  -8  12   8      215.80      218.31       11.90 o
  -7  12   8     1154.40     1099.47       35.99 o
  -6  12   8      103.65      134.36       10.53 o
  -5  12   8       29.05       16.08        7.22 o
  -4  12   8       53.05       49.48        8.36 o
  -3  12   8     5559.25     5421.20      123.48 o
  -2  12   8     2286.35     2197.76       40.20 o
  -1  12   8     2160.25     2219.94       34.84 o
   0  12   8      303.70      291.17        9.35 o
   1  12   8      303.35      312.35        7.83 o
   2  12   8      133.70      134.76        5.35 o
   3  12   8     2691.35     2711.63       51.65 o
   4  12   8      654.25      626.38       15.33 o
   5  12   8      407.80      405.94       16.22 o
   6  12   8      216.40      248.35       12.08 o
   7  12   8      193.70      188.53       11.53 o
   8  12   8        2.90        4.02       11.72 o
   9  12   8      764.05      862.46       48.59 o
  10  12   8      258.85      288.03       30.61 o
  11  12   8       82.40       58.75       33.90 o
 -11  13   8      -22.60        2.75       21.61 o
 -10  13   8       13.55        0.24       19.68 o
  -9  13   8       72.35       65.77       14.68 o
  -8  13   8        2.10        0.33        8.50 o
  -7  13   8       89.10       70.70       14.33 o
  -6  13   8       38.55       48.84       10.33 o
  -5  13   8      123.70      138.04       11.23 o
  -4  13   8      149.95      167.44       10.59 o
  -3  13   8      630.25      588.87       19.26 o
  -2  13   8      101.95       76.40        5.56 o
  -1  13   8      601.05      602.23       13.35 o
   0  13   8      238.60      226.88        7.46 o
   1  13   8       88.95       74.61        4.68 o
   2  13   8       69.85       60.19        3.82 o
   3  13   8      284.30      288.17        7.01 o
   4  13   8        3.85        1.43        4.09 o
   5  13   8      178.90      192.58        9.96 o
   6  13   8       14.80       15.22        9.91 o
   7  13   8       63.10      106.18       15.81 o
   8  13   8        5.70        1.81       12.66 o
   9  13   8      398.65      436.99       28.51 o
  10  13   8       15.30        2.68       17.54 o
  11  13   8       46.25       13.23       25.02 o
 -11  14   8       35.60       14.16       22.30 o
 -10  14   8      321.50      272.20       27.93 o
  -9  14   8      454.90      426.52       26.36 o
  -8  14   8     1697.10     1529.14       66.43 o
  -7  14   8      475.65      452.27       19.86 o
  -6  14   8      485.65      482.45       21.96 o
  -5  14   8       61.35       54.39        8.81 o
  -4  14   8      541.55      555.57       18.55 o
  -3  14   8     1517.30     1451.23       38.73 o
  -2  14   8     2776.85     2702.29       49.80 o
  -1  14   8      384.10      406.40       10.45 o
   0  14   8      724.35      698.85       14.35 o
   1  14   8      365.60      328.46        9.37 o
   2  14   8     2358.05     2332.16       41.62 o
   3  14   8     1438.75     1467.91       28.01 o
   4  14   8     1021.95     1072.52       22.15 o
   5  14   8       48.85       36.90        9.33 o
   6  14   8       30.40       34.66       11.19 o
   7  14   8       63.70       45.89       12.54 o
   8  14   8      504.90      542.13       40.94 o
   9  14   8      307.60      333.80       28.77 o
  10  14   8      315.20      352.37       28.75 o
  11  14   8        3.80        3.84       22.79 o
 -11  15   8      475.20      523.49       45.59 o
 -10  15   8       59.70       58.35       19.98 o
  -9  15   8      536.80      557.07       40.74 o
  -8  15   8       35.65       17.87       14.06 o
  -7  15   8      264.75      227.50       18.79 o
  -6  15   8      349.50      338.37       16.17 o
  -5  15   8     2306.45     2276.00       64.75 o
  -4  15   8       15.65        2.66        6.98 o
  -3  15   8      439.90      499.85       15.64 o
  -2  15   8       21.70       31.24        5.51 o
  -1  15   8      437.55      455.69       12.20 o
   0  15   8      762.25      758.02       16.59 o
   1  15   8     3537.35     3525.57       70.70 o
   2  15   8      163.15      178.80        6.61 o
   3  15   8       44.50       36.56        4.66 o
   4  15   8      414.70      419.13       11.39 o
   5  15   8      862.30      785.09       31.74 o
   6  15   8       41.15        6.83       10.58 o
   7  15   8     1766.15     1812.41       69.79 o
   8  15   8      116.40      138.41       17.94 o
   9  15   8        0.25        1.74       15.88 o
  10  15   8      283.05      242.62       31.45 o
  11  15   8      255.10      235.53       34.83 o
 -11  16   8       -0.30        0.92       18.95 o
 -10  16   8       -1.90       18.49       18.17 o
  -9  16   8      178.85      160.49       17.16 o
  -8  16   8      227.65      246.11       18.45 o
  -7  16   8      524.60      515.87       22.85 o
  -6  16   8        8.05        4.35       10.75 o
  -5  16   8       24.15       11.75        8.63 o
  -4  16   8      267.20      290.59       14.79 o
  -3  16   8      735.30      738.69       24.12 o
  -2  16   8      143.45      153.17        7.77 o
  -1  16   8     1209.30     1221.32       27.52 o
   0  16   8      118.15      121.09        7.01 o
   1  16   8       84.30       76.75        5.99 o
   2  16   8      742.10      771.11       18.50 o
   3  16   8      290.65      306.12        8.92 o
   4  16   8      181.90      189.18        7.96 o
   5  16   8      349.10      355.67       14.23 o
   6  16   8      314.00      336.47       19.14 o
   7  16   8        8.60        0.51       11.35 o
   8  16   8      312.30      277.30       26.34 o
   9  16   8       62.20       94.38       19.50 o
  10  16   8        5.85        0.13       20.62 o
  11  16   8       91.45       72.31       27.16 o
 -11  17   8      -19.50       19.13       21.58 o
 -10  17   8     1510.45     1422.34       75.84 o
  -9  17   8      108.45      104.34       19.28 o
  -8  17   8      104.70      136.85       15.92 o
  -7  17   8       32.45        2.11       13.75 o
  -6  17   8     1986.95     2030.84       66.68 o
  -5  17   8       27.85       26.48       10.32 o
  -4  17   8     2959.60     2959.52       81.42 o
  -3  17   8       72.80       94.08        7.93 o
  -2  17   8      120.05      142.04        7.84 o
  -1  17   8      238.60      216.96       10.94 o
   0  17   8     6539.80     6267.10      154.75 o
   1  17   8      379.25      415.52       10.68 o
   2  17   8     1140.45     1156.73       31.48 o
   3  17   8       85.10       80.99        5.64 o
   4  17   8      336.85      334.79       10.75 o
   5  17   8      117.70      124.07       14.50 o
   6  17   8     1616.00     1578.50       52.92 o
   7  17   8       78.35       66.36       12.45 o
   8  17   8      724.10      762.51       41.55 o
   9  17   8       26.60       31.15       27.40 o
  10  17   8      351.80      363.57       37.48 o
  11  17   8       39.15       65.05       27.81 o
 -11  18   8      -10.30        7.26       18.52 o
 -10  18   8       22.65       19.12       23.36 o
  -9  18   8        5.15        0.37       12.65 o
  -8  18   8       59.00       65.02       13.85 o
  -7  18   8       41.90       44.46       13.28 o
  -6  18   8       12.70       26.74       10.61 o
  -5  18   8      263.55      263.58       15.59 o
  -4  18   8       72.45       58.10       11.61 o
  -3  18   8      133.65      157.08       12.61 o
  -2  18   8       53.95       65.11        8.46 o
  -1  18   8      226.25      226.87       11.74 o
   0  18   8       24.45       10.15        5.70 o
   1  18   8      348.35      357.56       12.21 o
   2  18   8      235.80      240.52       10.51 o
   3  18   8       12.05        1.08        4.34 o
   4  18   8       26.20       23.86        7.19 o
   5  18   8      532.00      534.72       28.40 o
   6  18   8      137.40      133.06       15.15 o
   7  18   8      287.35      328.21       27.07 o
   8  18   8      107.70       93.66       20.88 o
   9  18   8       47.30       32.70       30.50 o
  10  18   8        0.40        0.76       23.65 o
  11  18   8      199.70      254.22       33.01 o
 -10  19   8        9.25        7.53       20.32 o
  -9  19   8      339.70      272.07       26.56 o
  -8  19   8      134.60      118.65       18.07 o
  -7  19   8      339.45      330.73       20.28 o
  -6  19   8       47.75       63.32       10.36 o
  -5  19   8     1755.70     1675.54       51.34 o
  -4  19   8      125.10      124.98       12.16 o
  -3  19   8      513.15      540.50       22.62 o
  -2  19   8      679.35      707.27       24.93 o
  -1  19   8     1231.40     1251.59       37.07 o
   0  19   8       17.25       12.73        6.55 o
   1  19   8     2726.85     2633.14       65.49 o
   2  19   8      100.10      114.42        8.51 o
   3  19   8       33.20       28.97        5.51 o
   4  19   8       23.55       15.88        5.16 o
   5  19   8      932.80      935.03       39.01 o
   6  19   8       -4.75        0.08       11.65 o
   7  19   8      699.80      745.72       48.26 o
   8  19   8      260.30      283.79       22.98 o
   9  19   8       13.00        6.48       26.80 o
  10  19   8       29.95       18.66       22.99 o
 -10  20   8      -12.40        1.10       25.01 o
  -9  20   8      276.75      280.56       26.23 o
  -8  20   8      464.55      485.54       32.52 o
  -7  20   8      575.30      544.78       29.89 o
  -6  20   8     1004.00     1001.83       27.30 o
  -5  20   8      -24.45        1.29        9.02 o
  -4  20   8       48.60       48.07       10.99 o
  -3  20   8      821.35      827.03       33.46 o
  -2  20   8     2028.30     2037.64       64.01 o
  -1  20   8      521.45      565.81       18.44 o
   0  20   8     1409.35     1350.55       39.77 o
   1  20   8      145.95      161.28        9.78 o
   2  20   8      329.95      320.74       14.32 o
   3  20   8      796.10      807.79       22.15 o
   4  20   8     1810.85     1767.73       45.31 o
   5  20   8      276.15      257.04       19.98 o
   6  20   8      369.40      369.08       24.88 o
   7  20   8      314.00      351.49       27.09 o
   8  20   8      206.35      187.60       24.96 o
   9  20   8      357.10      259.89       45.50 o
  10  20   8      538.95      480.63       45.34 o
 -10  21   8       12.20       24.66       28.53 o
  -9  21   8        9.25        9.97       20.12 o
  -8  21   8       -1.20        6.10       15.42 o
  -7  21   8       97.75      106.88       13.88 o
  -6  21   8       58.40       71.37       13.52 o
  -5  21   8        6.95        6.90        9.53 o
  -4  21   8       19.70       12.57        7.26 o
  -3  21   8       98.85      112.20       10.32 o
  -2  21   8       11.95        1.35        9.82 o
  -1  21   8      544.55      569.62       19.46 o
   0  21   8       53.45       49.50        8.24 o
   1  21   8       26.90       16.79        7.73 o
   2  21   8       30.10       12.02        7.79 o
   3  21   8      348.60      347.58       19.77 o
   4  21   8       18.40       33.54        5.68 o
   5  21   8      560.05      554.33       33.31 o
   6  21   8      -24.00        2.26       12.79 o
   7  21   8       59.75       97.90       16.13 o
   8  21   8       34.70        0.29       28.40 o
   9  21   8      491.20      476.62       53.10 o
  10  21   8      -11.20        0.94       24.68 o
 -10  22   8        8.45       13.65       23.95 o
  -9  22   8      421.00      384.63       45.75 o
  -8  22   8      941.30      882.01       44.14 o
  -7  22   8     1135.40     1132.40       45.03 o
  -6  22   8      554.40      543.57       26.92 o
  -5  22   8       69.10       54.10       10.58 o
  -4  22   8      201.10      188.80       14.02 o
  -3  22   8     1730.25     1786.24       60.20 o
  -2  22   8     1279.40     1265.39       50.45 o
  -1  22   8     1757.00     1772.38       46.42 o
   0  22   8      171.20      165.76       15.72 o
   1  22   8       58.35       50.42        9.50 o
   2  22   8      567.30      547.04       20.72 o
   3  22   8     2434.15     2405.42       85.72 o
   4  22   8     1003.35     1016.24       31.08 o
   5  22   8      803.35      846.28       47.49 o
   6  22   8       71.80       57.09       18.99 o
   7  22   8       90.85       78.48       18.15 o
   8  22   8      429.60      444.92       49.40 o
   9  22   8      715.30      732.11       72.50 o
  10  22   8      231.00      230.89       34.62 o
 -10  23   8       28.25        2.27       26.30 o
  -9  23   8       78.60      116.64       23.66 o
  -8  23   8       53.55       16.88       20.23 o
  -7  23   8      103.80       90.37       17.63 o
  -6  23   8       39.60       45.06       15.70 o
  -5  23   8      457.75      468.18       23.52 o
  -4  23   8       82.40      108.44       11.38 o
  -3  23   8      288.60      289.66       17.13 o
  -2  23   8      154.55      185.35       14.05 o
  -1  23   8      223.70      246.89       16.68 o
   0  23   8      212.35      237.88       12.71 o
   1  23   8      909.35      875.72       30.60 o
   2  23   8      556.55      564.04       20.09 o
   3  23   8       55.10       56.76        7.99 o
   4  23   8      661.60      706.78       22.16 o
   5  23   8      428.95      438.40       31.76 o
   6  23   8       30.30        7.64       18.56 o
   7  23   8      193.90      164.96       33.70 o
   8  23   8      253.40      299.49       36.80 o
   9  23   8       -4.50        0.73       34.00 o
  10  23   8      232.80      240.65       32.72 o
  -9  24   8       70.15       57.49       24.02 o
  -8  24   8      327.30      326.90       27.62 o
  -7  24   8      388.00      313.38       29.60 o
  -6  24   8      366.75      388.41       22.99 o
  -5  24   8       38.25       15.97        9.48 o
  -4  24   8      168.00      165.10       14.24 o
  -3  24   8      188.10      223.65       13.69 o
  -2  24   8      614.05      593.93       24.82 o
  -1  24   8      908.00      913.98       38.97 o
   0  24   8      129.60      117.19       11.71 o
   1  24   8       79.10       73.32        9.73 o
   2  24   8      402.85      417.76       17.43 o
   3  24   8      621.70      642.32       32.97 o
   4  24   8      282.90      288.22       14.69 o
   5  24   8      214.25      279.55       30.55 o
   6  24   8       -0.20        2.62       22.90 o
   7  24   8       18.80        9.06       24.00 o
   8  24   8      246.30      192.57       48.40 o
   9  24   8      131.70      124.87       38.20 o
  -9  25   8       23.40       17.22       21.79 o
  -8  25   8      -16.55        2.32       15.34 o
  -7  25   8       12.05        0.14       17.36 o
  -6  25   8     1265.75     1226.51       54.29 o
  -5  25   8       64.70       50.90       13.82 o
  -4  25   8      970.30      944.58       40.01 o
  -3  25   8       98.55       85.73       12.46 o
  -2  25   8       19.30       26.61       10.06 o
  -1  25   8      101.20      105.46       12.98 o
   0  25   8     1728.30     1604.90       51.49 o
   1  25   8        4.10        2.32       12.86 o
   2  25   8      715.35      685.93       26.31 o
   3  25   8      105.40      126.03       15.90 o
   4  25   8       92.10       70.73       11.30 o
   5  25   8       32.60       16.22       17.89 o
   7  25   8      131.80      133.13       40.90 o
   8  25   8      169.40      158.04       36.10 o
   9  25   8      109.20       98.97       41.50 o
  -9  26   8        7.65        1.64       18.88 o
  -8  26   8      -67.65        0.23       18.86 <
  -7  26   8       50.60       36.46       19.17 o
  -6  26   8       22.15       11.07       14.42 o
  -5  26   8       35.30       23.00       12.70 o
  -4  26   8       96.85      130.55       13.02 o
  -3  26   8        1.55        0.19        9.56 o
  -2  26   8       19.15       13.24       10.83 o
  -1  26   8       73.10       76.95       14.11 o
   0  26   8      194.65      220.73       14.23 o
   1  26   8       28.40       16.61       10.72 o
   2  26   8      132.50      137.42       15.42 o
   3  26   8       34.95       23.34       10.38 o
   4  26   8       43.90       55.41        9.19 o
   5  26   8       12.15       32.51       19.41 o
   7  26   8       86.30       12.58       32.70 o
   8  26   8      103.70       74.57       34.30 o
   9  26   8        9.90        6.96       32.90 o
  -9  27   8      213.85      183.39       32.26 o
  -8  27   8       46.00        7.49       20.11 o
  -7  27   8      223.00      231.94       25.58 o
  -6  27   8       28.20       10.18       17.31 o
  -5  27   8     1674.70     1559.49       75.72 o
  -4  27   8       55.65       75.41       10.72 o
  -3  27   8      183.05      198.51       16.49 o
  -2  27   8       44.00       64.12       11.34 o
  -1  27   8      536.45      551.47       27.22 o
   0  27   8       95.60       77.00       14.19 o
   1  27   8      911.40      893.15       35.35 o
   2  27   8       65.25       53.11       15.46 o
   3  27   8      138.50      152.22       13.22 o
   4  27   8       15.15        6.56       10.33 o
   7  27   8      521.70      543.24       54.30 o
   8  27   8      -18.00        2.87       30.50 o
   9  27   8      -46.80        2.82       34.80 o
  -8  28   8      382.95      384.24       37.26 o
  -7  28   8       54.05       74.85       20.89 o
  -6  28   8      326.40      298.52       25.17 o
  -5  28   8       -5.15        2.73       13.91 o
  -4  28   8      153.75      170.07       15.89 o
  -3  28   8      579.10      533.17       31.36 o
  -2  28   8      689.75      739.88       34.79 o
  -1  28   8       42.40       30.92       14.42 o
   0  28   8      131.45      143.62       16.02 o
   1  28   8      339.80      382.11       18.84 o
   2  28   8      256.90      254.62       17.54 o
   3  28   8      419.35      433.42       24.09 o
   4  28   8     1128.10      924.38       80.70 o
   7  28   8      240.30      330.85       41.90 o
   8  28   8      217.00      204.78       49.70 o
  -8  29   8      -17.65        4.39       21.43 o
  -7  29   8       38.70       26.30       17.97 o
  -6  29   8      196.45      220.53       23.54 o
  -5  29   8       23.75        7.57       18.50 o
  -4  29   8      200.85      201.48       18.16 o
  -3  29   8       13.20        1.99       14.89 o
  -2  29   8       51.80       19.38       13.59 o
  -1  29   8      228.45      249.04       17.68 o
   0  29   8      391.30      361.30       28.29 o
   1  29   8       86.50       76.60       15.90 o
   2  29   8      118.00      167.71       20.70 o
   3  29   8       74.35       64.55       15.52 o
   4  29   8       74.00       37.60       28.80 o
   7  29   8       65.40        7.11       35.60 o
   8  29   8       88.80       44.13       42.20 o
  -8  30   8      200.65      216.44       32.50 o
  -7  30   8      495.35      499.70       39.03 o
  -6  30   8       98.90       90.57       19.83 o
  -5  30   8       26.75        5.15       18.39 o
  -4  30   8      128.25      113.89       17.48 o
  -3  30   8     1503.15     1466.55       77.48 o
  -2  30   8      396.65      403.45       24.21 o
  -1  30   8      515.45      511.39       28.50 o
   0  30   8       36.85       50.21       17.27 o
   1  30   8       83.40       61.76       21.20 o
   2  30   8      381.30      379.59       30.20 o
   3  30   8     1542.10     1433.87       75.02 o
   4  30   8      314.50      276.29       40.80 o
   7  30   8       37.20       54.69       43.20 o
   8  30   8      189.80      142.79       46.60 o
  -8  31   8       -5.70       11.74       35.70 o
  -7  31   8       -6.25        1.76       20.89 o
  -6  31   8      -31.15        3.93       20.35 o
  -5  31   8       78.20       85.39       19.29 o
  -4  31   8       37.90       34.07       17.42 o
  -3  31   8      -17.35        8.44       12.63 o
  -2  31   8      184.75      195.64       20.12 o
  -1  31   8      111.30       94.38       16.44 o
   0  31   8      -13.05        2.15       17.55 o
   1  31   8       28.10       10.25       20.20 o
   2  31   8      226.05      203.48       23.12 o
   3  31   8        7.75        6.18       15.59 o
   4  31   8      141.10      111.26       32.70 o
   7  31   8      -53.20        5.29       44.30 o
  -7  32   8       55.40       60.92       22.41 o
  -6  32   8       23.35       19.49       19.50 o
  -5  32   8       85.85       36.46       20.98 o
  -4  32   8      383.85      405.46       29.24 o
  -3  32   8       36.55       17.37       16.08 o
  -2  32   8      332.05      291.79       24.10 o
  -1  32   8       80.50       63.44       17.40 o
   0  32   8       -8.95        1.95       19.39 o
   1  32   8       22.75        4.40       19.06 o
   2  32   8      344.50      379.18       40.20 o
   3  32   8       14.80       72.03       33.30 o
   4  32   8      377.40      354.45       44.20 o
   7  32   8       23.50        6.51       41.70 o
  -7  33   8      -20.70        7.31       22.42 o
  -6  33   8      351.75      314.88       32.93 o
  -5  33   8      287.75      317.79       29.79 o
  -4  33   8      470.30      438.09       32.54 o
  -3  33   8      228.25      293.03       26.16 o
  -2  33   8        1.50        1.92       22.66 o
  -1  33   8      -18.85        0.22       19.41 o
   0  33   8      734.20      697.48       41.45 o
   1  33   8      469.75      427.00       35.27 o
   2  33   8      316.30      284.11       30.90 o
   3  33   8      204.00      200.26       36.70 o
   7  33   8      178.00      188.34       51.70 o
  -6  34   8      -29.80       12.70       27.16 o
  -5  34   8       26.70       22.20       21.04 o
  -4  34   8      -16.90       22.21       19.71 o
  -3  34   8       87.65       77.77       21.55 o
  -2  34   8       16.20       19.46       18.44 o
  -1  34   8       12.70        1.69       21.32 o
   0  34   8       57.00       50.65       20.16 o
   1  34   8       50.50       53.10       20.80 o
   2  34   8       96.10      128.08       19.70 o
   3  34   8       -7.20        1.64       28.10 o
  -6  35   8       85.90       72.06       33.43 o
  -5  35   8      925.30      733.27       65.25 o
  -4  35   8      240.00      281.08       35.09 o
  -3  35   8      365.70      334.44       34.26 o
  -2  35   8      -16.25        0.48       23.62 o
  -1  35   8      230.85      235.66       27.66 o
   0  35   8      244.20      218.78       31.59 o
   1  35   8      852.80      734.81       55.13 o
   2  35   8      258.30      223.98       48.20 o
   3  35   8       90.00       75.99       37.40 o
  -5  36   8       26.05       19.72       27.29 o
  -4  36   8      -31.95       15.51       27.35 o
  -3  36   8      149.45      163.97       34.57 o
  -2  36   8      233.55      208.52       33.44 o
  -1  36   8       45.15       34.77       25.78 o
   0  36   8       57.95       31.85       23.19 o
   1  36   8      124.45       74.73       22.15 o
   2  36   8       70.20       13.11       26.40 o
   3  36   8      109.10       65.29       39.00 o
  -5  37   8       73.40       89.96       30.82 o
  -4  37   8      414.40      363.46       44.83 o
  -3  37   8       -5.15        5.82       29.62 o
  -2  37   8       22.25       12.40       20.06 o
  -1  37   8       92.55       76.96       28.00 o
   0  37   8      146.75      139.15       32.05 o
   1  37   8       19.05       55.21       26.09 o
   2  37   8      132.00      117.61       45.50 o
   3  37   8       25.50        2.38       40.40 o
  -4  38   8       38.75       21.30       30.75 o
  -3  38   8      437.70      415.66       44.45 o
  -2  38   8       -8.60        2.36       29.24 o
  -1  38   8      404.75      348.21       45.54 o
   0  38   8       17.30       43.87       26.37 o
   1  38   8       -9.00       14.63       44.10 o
   2  38   8       -9.40       22.96       43.30 o
   3  38   8      564.10      465.36       73.20 o
  -3  39   8       17.55       12.09       33.39 o
  -2  39   8       22.00       11.88       30.02 o
  -1  39   8       43.35       35.68       29.97 o
   0  39   8        2.20        9.20       28.68 o
   1  39   8       26.00       19.39       41.00 o
   2  39   8       78.40       63.78       51.00 o
   3  39   8       -0.90       46.88       80.26 o
  -2  40   8      608.20      527.37       67.90 o
  -1  40   8       36.70        0.90       34.33 o
   0  40   8       -3.75       86.40       31.95 o
   1  40   8      -24.60        0.04       44.70 o
 -11   0   9      482.00      529.11       42.30 o
  -9   0   9     1408.50     1326.53       66.70 o
  -7   0   9     3878.70     3992.73      166.20 o
  -5   0   9      222.00      222.15       10.40 o
  -3   0   9     5200.10     5143.34      100.80 o
  -1   0   9     5543.70     5443.03      118.40 o
   1   0   9       30.20       32.56        4.70 o
   3   0   9     9491.30     9315.31      194.40 o
   5   0   9     4333.70     4409.33       91.00 o
   7   0   9     1599.90     1621.08       43.30 o
   9   0   9     2532.50     2333.34      103.90 o
  11   0   9      628.30      626.61       60.40 o
 -11   1   9       98.95       85.49       16.52 o
 -10   1   9        7.50        8.87       13.26 o
  -9   1   9      122.85      112.00       15.22 o
  -8   1   9       40.20       23.86       12.52 o
  -7   1   9       70.90       54.61       11.36 o
  -6   1   9      126.35      135.10        9.91 o
  -5   1   9      597.15      583.96       15.38 o
  -4   1   9      315.60      305.52        8.38 o
  -3   1   9       19.30        9.56        2.83 o
  -2   1   9      134.55      103.58        4.07 o
  -1   1   9     1106.60     1024.07       17.83 o
   0   1   9      506.50      501.53        9.37 o
   1   1   9       67.65       80.15        3.68 o
   2   1   9       41.15       39.12        3.04 o
   3   1   9      333.50      278.57       11.97 o
   4   1   9       47.55       27.31        3.99 o
   5   1   9      693.65      620.93       16.42 o
   6   1   9      172.00      165.73        7.04 o
   7   1   9      181.65      191.84        8.06 o
   8   1   9      370.55      363.45       13.29 o
   9   1   9      171.10      173.83       13.58 o
  10   1   9      115.60       85.19       20.34 o
  11   1   9       90.30       71.30       22.20 o
  12   1   9       48.80       80.81       24.70 o
 -12   2   9      378.10      369.24       61.80 o
 -11   2   9       31.60       21.46       17.77 o
 -10   2   9       44.60       44.03       11.29 o
  -9   2   9       40.65        6.42       14.28 o
  -8   2   9     1620.55     1551.79       50.92 o
  -7   2   9       23.45       15.73        7.92 o
  -6   2   9     1477.85     1432.30       43.01 o
  -5   2   9       20.40        0.15        5.92 o
  -4   2   9      531.10      534.56       11.74 o
  -3   2   9      128.00      125.80        4.19 o
  -2   2   9     6010.60     5815.09       87.32 o
  -1   2   9       48.10       37.49        3.07 o
   0   2   9      585.75      608.58       10.57 o
   1   2   9       25.25       10.66        2.72 o
   2   2   9     1442.55     1455.78       22.92 o
   3   2   9       27.90       11.76        3.15 o
   4   2   9     6418.55     6366.09      109.08 o
   5   2   9      245.75      238.83        6.50 o
   6   2   9       36.10       28.61        5.12 o
   7   2   9       69.65       41.64        6.88 o
   8   2   9      849.90      867.35       24.56 o
   9   2   9       44.90        1.33       11.44 o
  10   2   9     1365.85     1233.34       62.94 o
  11   2   9       64.80       70.16       21.41 o
  12   2   9       13.95        0.20       21.89 o
 -12   3   9      204.85      253.01       35.12 o
 -11   3   9      420.05      440.92       27.63 o
 -10   3   9      412.45      410.62       28.25 o
  -9   3   9      328.35      359.24       21.69 o
  -8   3   9       -0.15        1.28       11.62 o
  -7   3   9      337.60      304.76       16.91 o
  -6   3   9     1478.60     1479.93       45.65 o
  -5   3   9     2460.75     2436.99       65.14 o
  -4   3   9      712.45      736.38       15.44 o
  -3   3   9     2686.25     2624.15       41.43 o
  -2   3   9      110.15      100.48        3.87 o
  -1   3   9     1153.20     1158.20       18.10 o
   0   3   9      466.40      504.00        8.77 o
   1   3   9     3266.05     3327.41       47.66 o
   2   3   9      775.95      780.57       13.59 o
   3   3   9       86.40       95.77        3.93 o
   4   3   9      494.55      480.96       10.93 o
   5   3   9      982.15     1021.15       20.87 o
   6   3   9     1240.95     1224.90       23.37 o
   7   3   9     1070.00     1062.41       25.32 o
   8   3   9        9.30        7.46        8.34 o
   9   3   9      180.25      184.40       14.29 o
  10   3   9      191.70      187.24       22.28 o
  11   3   9      419.35      367.34       29.39 o
  12   3   9      131.20      106.81       28.46 o
 -12   4   9        0.40        3.27       23.16 o
 -11   4   9      -11.45        0.68       19.56 o
 -10   4   9       15.95       23.63       13.34 o
  -9   4   9       34.80       60.51       12.21 o
  -8   4   9       40.00        8.97       13.51 o
  -7   4   9       13.15       12.58        9.20 o
  -6   4   9       19.55        4.43        9.28 o
  -5   4   9       76.40       41.40        7.75 o
  -4   4   9       23.00        4.93        4.93 o
  -3   4   9       37.90       41.25        2.73 o
  -2   4   9      298.05      277.48        6.14 o
  -1   4   9      415.55      391.95        7.73 o
   0   4   9      355.60      328.01        7.15 o
   1   4   9      227.75      200.38        5.33 o
   2   4   9       40.25        2.74        3.51 o
   3   4   9        2.80        1.02        2.51 o
   4   4   9      156.90      122.77        4.28 o
   5   4   9      314.50      337.81        9.02 o
   6   4   9      344.20      309.72        8.71 o
   7   4   9      127.05      126.36        7.22 o
   8   4   9       60.65       34.30        9.97 o
   9   4   9       20.20       10.15       10.72 o
  10   4   9      110.10      108.13       18.69 o
  11   4   9       72.40       22.84       25.46 o
  12   4   9      118.40      102.13       40.90 o
 -12   5   9      341.05      309.60       41.66 o
 -11   5   9      388.65      354.02       32.52 o
 -10   5   9     1214.25     1226.24       53.14 o
  -9   5   9      127.20      116.85       14.14 o
  -8   5   9       38.95       33.21       12.08 o
  -7   5   9      484.75      480.97       20.71 o
  -6   5   9     2242.20     2196.13       57.74 o
  -5   5   9     1855.90     1860.32       47.62 o
  -4   5   9     3569.45     3570.40       72.87 o
  -3   5   9       25.25       25.31        3.44 o
  -2   5   9      132.65      100.88        4.13 o
  -1   5   9      224.05      266.50        5.35 o
   0   5   9     5351.05     5240.91       94.58 o
   1   5   9     3311.75     3209.01       53.82 o
   2   5   9     1030.05     1122.97       15.63 o
   3   5   9      668.45      664.87       12.34 o
   4   5   9      399.45      397.65        7.18 o
   5   5   9      438.95      472.48        9.59 o
   6   5   9     4672.90     4646.01       90.16 o
   7   5   9      188.25      186.77       11.79 o
   8   5   9      608.15      609.01       22.53 o
   9   5   9        7.20        1.63        9.16 o
  10   5   9      211.20      157.32       22.55 o
  11   5   9      130.70       97.92       43.20 o
  12   5   9      463.00      525.66       71.30 o
 -12   6   9      209.25      230.20       34.55 o
 -11   6   9       -5.90        6.50       22.56 o
 -10   6   9      205.95      225.42       21.97 o
  -9   6   9       19.80       20.94       11.76 o
  -8   6   9     1231.70     1117.17       43.45 o
  -7   6   9       57.70       58.97        9.73 o
  -6   6   9      841.10      893.09       25.24 o
  -5   6   9       15.40       10.70        6.03 o
  -4   6   9      646.00      644.73       17.71 o
  -3   6   9       93.30       73.82        4.19 o
  -2   6   9     3536.60     3455.04       57.89 o
  -1   6   9      266.10      224.47        6.47 o
   0   6   9      587.85      587.99       10.57 o
   1   6   9       76.65       67.69        3.73 o
   2   6   9     1315.80     1345.08       20.41 o
   3   6   9      165.05      141.46        4.56 o
   4   6   9     2301.30     2350.49       34.88 o
   5   6   9      359.65      363.70        9.45 o
   6   6   9       30.50       11.46        4.63 o
   7   6   9      213.25      206.74        9.68 o
   8   6   9      962.90      951.51       28.79 o
   9   6   9       60.10       58.20       11.28 o
  10   6   9      264.10      209.98       36.40 o
  11   6   9      180.30      194.74       37.80 o
  12   6   9       63.40       47.56       45.50 o
 -11   7   9      152.80      182.35       38.60 o
 -10   7   9      150.05      118.66       18.46 o
  -9   7   9      307.85      297.15       25.68 o
  -8   7   9       41.00       23.70       12.41 o
  -7   7   9      211.10      207.98       14.31 o
  -6   7   9      183.80      182.86       12.53 o
  -5   7   9     1447.10     1469.59       36.35 o
  -4   7   9      416.85      420.35       11.88 o
  -3   7   9     1159.55     1148.47       20.08 o
  -2   7   9       11.45        3.50        3.03 o
  -1   7   9      672.00      654.37       12.25 o
   0   7   9       79.00       96.64        3.68 o
   1   7   9     3674.45     3646.47       55.94 o
   2   7   9      792.30      753.00       12.73 o
   3   7   9       48.50       55.85        3.54 o
   4   7   9       24.95       18.61        3.04 o
   5   7   9     1520.05     1634.05       30.05 o
   6   7   9      731.85      750.71       17.17 o
   7   7   9      674.30      691.43       21.18 o
   8   7   9      204.65      214.37       12.95 o
   9   7   9       77.90       56.44       16.27 o
  10   7   9       45.60        0.47       27.20 o
  11   7   9      404.40      421.91       45.10 o
 -11   8   9      104.35      105.60       20.56 o
 -10   8   9       75.70       54.02       17.03 o
  -9   8   9     1136.50     1042.29       47.63 o
  -8   8   9      124.50      126.45       15.21 o
  -7   8   9     2803.75     2778.54       89.56 o
  -6   8   9       -6.25        3.30        8.91 o
  -5   8   9       57.10       66.39        6.48 o
  -4   8   9       66.80       75.27        5.80 o
  -3   8   9     6890.50     6700.00      117.07 o
  -2   8   9      871.40      862.69       16.36 o
  -1   8   9     3942.05     3948.90       60.40 o
   0   8   9      117.85      116.06        4.71 o
   1   8   9      702.95      681.18       12.57 o
   2   8   9      391.25      370.26        8.64 o
   3   8   9     3523.95     3564.18       65.24 o
   4   8   9       52.00       61.11        3.80 o
   5   8   9     1109.05     1207.22       33.30 o
   6   8   9        2.70        2.00        6.75 o
   7   8   9      476.40      488.44       16.86 o
   8   8   9       17.45       13.04       11.92 o
   9   8   9     1119.60     1252.91       58.26 o
  10   8   9       79.00      129.11       18.01 o
  11   8   9      132.50      155.08       38.10 o
 -11   9   9      -42.20        1.50       19.02 o
 -10   9   9       31.65       60.81       16.93 o
  -9   9   9       40.30       11.33       14.45 o
  -8   9   9       16.80        4.64        9.93 o
  -7   9   9       44.85       44.87       10.48 o
  -6   9   9       45.20       40.82        9.68 o
  -5   9   9       13.65       24.48        6.04 o
  -4   9   9       29.50       27.73        4.06 o
  -3   9   9       27.70       20.85        4.18 o
  -2   9   9      350.75      327.84        9.04 o
  -1   9   9       12.95        1.80        3.31 o
   0   9   9        0.15        1.51        3.58 o
   1   9   9       34.65       27.68        4.29 o
   2   9   9      237.25      220.30        7.49 o
   3   9   9       88.90       64.10        4.33 o
   4   9   9       64.40       70.88        5.28 o
   5   9   9      134.20      127.73        7.74 o
   6   9   9      303.00      284.03       12.66 o
   7   9   9       20.75       10.90        7.96 o
   8   9   9       16.00       10.28       10.58 o
   9   9   9      138.25      129.05       19.08 o
  10   9   9        2.00       35.11       25.00 o
  11   9   9       63.50       16.06       31.80 o
 -11  10   9       14.15        2.07       19.07 o
 -10  10   9      151.25      160.50       20.68 o
  -9  10   9       90.80       78.02       16.51 o
  -8  10   9     1917.20     1827.18       79.00 o
  -7  10   9      106.75      104.99       11.36 o
  -6  10   9      330.10      303.32       15.97 o
  -5  10   9      124.00      115.98       11.43 o
  -4  10   9      404.30      449.22       14.61 o
  -3  10   9      627.25      596.19       19.25 o
  -2  10   9     4358.85     4202.70       77.40 o
  -1  10   9      485.50      501.65       12.01 o
   0  10   9       97.75      118.00        5.43 o
   1  10   9      281.20      252.40        7.92 o
   2  10   9     1244.75     1293.18       24.52 o
   3  10   9      734.65      742.74       15.46 o
   4  10   9     1937.25     1955.34       41.07 o
   5  10   9       -7.95        3.96        5.24 o
   6  10   9       -1.20        4.95        4.96 o
   7  10   9       35.80        9.08        7.75 o
   8  10   9      766.40      840.03       40.56 o
   9  10   9      374.45      433.12       24.09 o
  10  10   9      614.90      616.19       36.86 o
  11  10   9       34.50        8.40       32.50 o
 -11  11   9      504.95      560.93       42.25 o
 -10  11   9      311.00      305.99       28.26 o
  -9  11   9      730.70      719.71       34.39 o
  -8  11   9       28.10       23.94       12.30 o
  -7  11   9      435.30      464.41       21.34 o
  -6  11   9       19.15        4.65       11.29 o
  -5  11   9     2243.75     2311.87       58.18 o
  -4  11   9      244.80      290.27       11.76 o
  -3  11   9     2335.35     2283.69       55.38 o
  -2  11   9      223.85      186.38        7.27 o
  -1  11   9      696.95      690.88       14.80 o
   0  11   9      328.55      346.84        8.77 o
   1  11   9     4147.10     4084.00       76.21 o
   2  11   9      553.65      540.53       12.28 o
   3  11   9      803.50      800.43       16.59 o
   4  11   9      165.50      152.20        6.12 o
   5  11   9     1037.70     1099.26       35.88 o
   6  11   9      121.30      132.09       10.06 o
   7  11   9     2212.55     2299.91       60.91 o
   8  11   9       22.80       20.61       13.93 o
   9  11   9       67.70       56.27       18.45 o
  10  11   9      202.10      175.38       35.80 o
  11  11   9      368.70      342.78       49.70 o
 -11  12   9       27.35        3.98       17.36 o
 -10  12   9       59.00       79.25       17.38 o
  -9  12   9       81.70       85.78       16.21 o
  -8  12   9       37.65       27.51       14.35 o
  -7  12   9      276.80      251.60       15.16 o
  -6  12   9        7.20       12.14        7.47 o
  -5  12   9       21.55       13.43        9.04 o
  -4  12   9      216.15      209.55       11.04 o
  -3  12   9      566.05      571.73       13.31 o
  -2  12   9      392.70      386.91       10.28 o
  -1  12   9      297.55      305.80        8.81 o
   0  12   9      536.50      500.75       12.42 o
   1  12   9       25.95       10.08        3.98 o
   2  12   9      823.65      811.17       16.49 o
   3  12   9       59.30       71.40        6.37 o
   4  12   9       43.40       46.25        4.00 o
   5  12   9      139.10      154.51        7.68 o
   6  12   9       80.05       90.49        8.21 o
   7  12   9      -10.65        4.68       10.64 o
   8  12   9      179.35      190.44       20.69 o
   9  12   9        8.80        9.25       16.87 o
  10  12   9       26.80        9.33       28.90 o
  11  12   9       56.50       41.43       35.90 o
 -11  13   9      178.55      182.41       29.64 o
 -10  13   9     1956.30     1806.70       87.02 o
  -9  13   9      167.85      136.87       20.44 o
  -8  13   9      130.50      114.60       16.30 o
  -7  13   9       47.75       39.69       12.21 o
  -6  13   9     2804.35     2694.41       73.62 o
  -5  13   9      988.10     1009.62       29.30 o
  -4  13   9     7271.75     6983.29      176.18 o
  -3  13   9       14.00        5.37        7.31 o
  -2  13   9        1.70        0.26        4.41 o
  -1  13   9      152.85      151.55        6.74 o
   0  13   9     6593.70     6428.36      129.38 o
   1  13   9     1453.05     1461.04       28.54 o
   2  13   9     2813.85     2849.10       59.94 o
   3  13   9       95.85       98.16        5.76 o
   4  13   9      105.65       90.61        5.51 o
   5  13   9      161.75      176.46       13.95 o
   6  13   9     2743.80     2652.70       91.86 o
   7  13   9      157.50      172.42       16.60 o
   8  13   9     1114.25     1166.59       67.01 o
   9  13   9        9.30        4.09       22.10 o
  10  13   9      288.20      239.60       41.00 o
  11  13   9       60.30       68.12       42.80 o
 -11  14   9       -4.00        3.02       20.94 o
 -10  14   9       27.80        5.20       18.73 o
  -9  14   9       91.20       91.95       15.22 o
  -8  14   9      230.40      261.43       18.37 o
  -7  14   9       49.30       39.51       11.82 o
  -6  14   9       88.75       99.47       10.29 o
  -5  14   9      161.00      164.52       10.80 o
  -4  14   9      531.85      510.54       18.87 o
  -3  14   9       44.65       50.20        9.20 o
  -2  14   9      301.45      304.39        9.98 o
  -1  14   9      322.60      343.52        9.24 o
   0  14   9      141.65      133.23        7.56 o
   1  14   9      913.30      863.91       19.82 o
   2  14   9      331.20      301.38        9.78 o
   3  14   9       54.60       43.98        4.76 o
   4  14   9      231.25      226.14        8.59 o
   5  14   9      548.15      528.01       24.77 o
   6  14   9        8.15        1.21       11.25 o
   7  14   9       60.60       45.89       12.32 o
   8  14   9      116.05      122.88       15.52 o
   9  14   9       62.30       37.82       30.10 o
  10  14   9       17.50       19.18       35.70 o
  11  14   9      188.00      200.89       51.20 o
 -11  15   9      422.20      434.73       41.55 o
 -10  15   9       85.40       71.76       21.98 o
  -9  15   9      798.70      794.23       39.79 o
  -8  15   9       15.15        7.41       13.97 o
  -7  15   9      262.95      289.47       18.65 o
  -6  15   9       81.55       89.50       12.40 o
  -5  15   9     1595.40     1535.63       45.19 o
  -4  15   9      455.05      494.15       16.72 o
  -3  15   9     1006.70      990.60       30.28 o
  -2  15   9      240.05      242.23        9.71 o
  -1  15   9      833.10      873.55       18.18 o
   0  15   9      245.70      260.14        8.63 o
   1  15   9     2821.85     2827.77       60.34 o
   2  15   9      130.85      140.83        6.62 o
   3  15   9      466.70      474.23       13.72 o
   4  15   9       62.55       39.29        5.28 o
   5  15   9      947.95      947.24       35.17 o
   6  15   9      302.35      290.56       18.68 o
   7  15   9     1000.10     1015.48       49.08 o
   8  15   9      304.65      335.26       22.87 o
   9  15   9      -12.50        0.18       24.50 o
  10  15   9       -1.00        0.64       55.60 o
  11  15   9      279.95      317.03       35.53 o
 -11  16   9       21.15       18.90       21.90 o
 -10  16   9       26.40       20.16       18.47 o
  -9  16   9      702.35      737.16       41.05 o
  -8  16   9      638.75      665.18       27.30 o
  -7  16   9      930.25      898.44       37.67 o
  -6  16   9      258.75      263.33       16.32 o
  -5  16   9       13.20        7.79        9.26 o
  -4  16   9      484.10      463.74       19.24 o
  -3  16   9     1949.85     1888.65       64.72 o
  -2  16   9     1269.90     1274.29       27.11 o
  -1  16   9     1521.15     1539.29       31.83 o
   0  16   9      998.45     1036.13       26.23 o
   1  16   9      120.65      138.45        6.40 o
   2  16   9      218.65      189.43        7.40 o
   3  16   9      990.80      968.67       23.83 o
   4  16   9     1148.35     1089.78       32.43 o
   5  16   9      240.85      221.38       17.43 o
   6  16   9      145.20      153.10       16.05 o
   7  16   9      244.15      273.12       19.49 o
   8  16   9      111.90      121.76       17.67 o
   9  16   9      556.80      424.07       51.20 o
  10  16   9      278.70      323.60       44.00 o
  11  16   9       51.05       75.43       26.95 o
 -11  17   9       40.70        1.36       33.10 o
 -10  17   9       67.90       31.00       21.85 o
  -9  17   9       61.90       37.24       19.24 o
  -8  17   9       27.05        0.22       14.96 o
  -7  17   9        3.80        2.28       12.78 o
  -6  17   9       -4.20        9.33       11.43 o
  -5  17   9       38.95       27.33       10.47 o
  -4  17   9       13.65        4.54        9.87 o
  -3  17   9       46.85       44.95        9.88 o
  -2  17   9       11.95       13.39        5.51 o
  -1  17   9       18.30       20.03        6.43 o
   0  17   9       -1.20        5.94        4.91 o
   1  17   9       32.80       27.42        6.40 o
   2  17   9       67.70       80.02        6.05 o
   3  17   9       69.00       72.45        5.42 o
   4  17   9        4.80        9.99        3.85 o
   5  17   9       87.20       73.28       12.91 o
   6  17   9       53.95      101.45       13.25 o
   7  17   9       38.40       28.44       15.14 o
   8  17   9       -9.85        1.82       17.62 o
   9  17   9      339.80      356.14       45.00 o
  10  17   9       23.60        1.18       33.00 o
  11  17   9       66.50       20.66       38.50 o
 -10  18   9       52.80       40.77       21.72 o
  -9  18   9      246.10      262.36       25.74 o
  -8  18   9     1012.20     1003.77       43.20 o
  -7  18   9     1280.80     1264.30       45.11 o
  -6  18   9      405.00      410.02       20.36 o
  -5  18   9       66.10       49.23       11.63 o
  -4  18   9      404.50      418.31       18.36 o
  -3  18   9     1697.25     1637.46       46.67 o
  -2  18   9     2473.70     2469.19       56.93 o
  -1  18   9     1569.25     1551.72       43.14 o
   0  18   9       37.20       35.29        7.00 o
   1  18   9       97.40      112.02        7.11 o
   2  18   9      842.50      857.90       21.17 o
   3  18   9     1811.20     1769.91       42.12 o
   4  18   9     1062.55     1070.80       24.68 o
   5  18   9      428.75      405.79       24.89 o
   6  18   9      235.05      193.89       20.55 o
   7  18   9       54.15       14.45       15.94 o
   8  18   9      723.70      593.24       51.80 o
   9  18   9      646.00      643.37       60.50 o
  10  18   9      419.40      429.67       59.10 o
 -10  19   9       24.15       23.11       24.34 o
  -9  19   9      333.30      318.63       30.78 o
  -8  19   9       40.20       52.33       15.05 o
  -7  19   9      186.15      219.67       19.82 o
  -6  19   9       50.80       48.50       13.71 o
  -5  19   9      755.35      751.88       27.60 o
  -4  19   9       28.75       26.34        9.66 o
  -3  19   9      160.15      155.66       12.68 o
  -2  19   9        9.10        1.52        7.14 o
  -1  19   9      400.30      392.69       15.27 o
   0  19   9      136.25      151.41       10.08 o
   1  19   9     1276.70     1257.77       39.50 o
   2  19   9       76.10       88.64        8.01 o
   3  19   9       22.40       12.74        5.17 o
   4  19   9      207.50      241.54        8.43 o
   5  19   9      796.85      756.00       34.97 o
   6  19   9      137.20       97.51       15.72 o
   7  19   9      877.35      893.00       53.88 o
   8  19   9      140.20      146.50       29.10 o
   9  19   9       22.50        6.26       26.70 o
  10  19   9      172.60      199.87       45.80 o
 -10  20   9       11.45        0.99       19.65 o
  -9  20   9      170.40      180.21       19.86 o
  -8  20   9      267.55      259.12       23.20 o
  -7  20   9      322.10      335.30       25.61 o
  -6  20   9      494.20      543.92       24.85 o
  -5  20   9       14.40        0.82        9.63 o
  -4  20   9       12.50        9.60       10.66 o
  -3  20   9      422.25      452.56       17.14 o
  -2  20   9      702.95      680.29       26.53 o
  -1  20   9      604.45      677.67       18.49 o
   0  20   9       66.85       75.17        8.38 o
   1  20   9       74.55       67.13        9.22 o
   2  20   9      409.35      428.42       13.94 o
   3  20   9      157.45      163.32        8.99 o
   4  20   9      557.65      604.22       17.26 o
   5  20   9      300.35      294.66       21.00 o
   6  20   9        8.65        9.82       14.12 o
   7  20   9       33.15        3.26       16.69 o
   8  20   9      268.20      331.96       40.20 o
   9  20   9      169.00      178.37       45.20 o
  10  20   9      106.90       56.79       43.50 o
 -10  21   9      804.50      852.48       62.46 o
  -9  21   9      -13.85       16.75       19.64 o
  -8  21   9       11.30       13.72       11.89 o
  -7  21   9        3.45        1.67        9.58 o
  -6  21   9     2085.80     2030.35       66.39 o
  -5  21   9      -11.50        4.11       11.34 o
  -4  21   9     1574.35     1481.73       60.66 o
  -3  21   9       31.90       20.45        9.33 o
  -2  21   9       14.05       35.74        8.84 o
  -1  21   9       21.45       37.42       10.94 o
   0  21   9     3205.55     3314.10      121.12 o
   1  21   9       28.65       20.33        9.07 o
   2  21   9      972.55      953.76       30.83 o
   3  21   9      102.85      105.76        8.11 o
   4  21   9      204.75      208.81       10.64 o
   5  21   9       68.20       73.95       14.69 o
   6  21   9     1546.20     1640.33       80.61 o
   7  21   9        6.40        3.94       25.70 o
   8  21   9      239.40      231.51       39.70 o
  10  21   9      114.30       67.11       40.80 o
 -10  22   9      -16.60        1.11       26.53 o
  -9  22   9        4.10        0.66       19.32 o
  -8  22   9      -17.50        2.39       16.44 o
  -7  22   9        3.20        0.90       10.20 o
  -6  22   9       99.70       78.55       16.45 o
  -5  22   9       15.50       22.72       12.10 o
  -4  22   9       26.90       21.38        9.73 o
  -3  22   9       73.60       87.71       10.96 o
  -2  22   9       10.00        3.07       19.10 o
  -1  22   9       41.85       42.82       10.11 o
   0  22   9       -0.40        4.21        8.83 o
   1  22   9       14.30       23.97        8.66 o
   2  22   9      245.75      255.02       12.83 o
   3  22   9       57.25       36.50        7.92 o
   4  22   9       81.30       68.13        8.40 o
   5  22   9       53.35       55.89       14.00 o
   6  22   9       23.50       23.02       19.03 o
   7  22   9       80.20       80.67       28.10 o
   8  22   9       34.60        9.11       28.60 o
   9  22   9       64.10       19.95       34.80 o
  10  22   9      -51.20        0.03       33.70 o
  -9  23   9      172.35      180.74       26.05 o
  -8  23   9       20.00        0.60       20.86 o
  -7  23   9      438.75      429.40       32.29 o
  -6  23   9       -4.20        0.48       12.97 o
  -5  23   9     1421.85     1380.67       56.20 o
  -4  23   9       18.40        6.97       10.78 o
  -3  23   9      216.80      216.01       15.37 o
  -2  23   9       34.30       34.34       11.57 o
  -1  23   9     1033.10     1006.45       33.49 o
   0  23   9       67.50       71.31       10.94 o
   1  23   9     1444.60     1395.95       48.43 o
   2  23   9       37.25       24.27        9.32 o
   3  23   9      243.75      255.25       12.31 o
   4  23   9       15.95        1.13        7.95 o
   5  23   9      562.85      676.19       48.42 o
   6  23   9       15.30       48.04       19.00 o
   7  23   9      488.90      433.96       56.10 o
   8  23   9       32.40       17.28       28.40 o
   9  23   9       34.20        0.12       31.20 o
  -9  24   9       37.25       82.22       22.34 o
  -8  24   9      532.70      507.06       38.32 o
  -7  24   9      396.35      387.97       30.51 o
  -6  24   9      392.45      359.80       24.36 o
  -5  24   9        5.50        4.82       13.58 o
  -4  24   9      131.40      145.33       14.16 o
  -3  24   9      771.20      778.88       35.05 o
  -2  24   9      798.15      789.69       40.31 o
  -1  24   9      452.20      461.50       23.81 o
   0  24   9      373.20      353.12       17.82 o
   1  24   9      373.35      446.17       17.26 o
   2  24   9      163.70      163.07       11.78 o
   3  24   9      687.40      662.09       23.65 o
   4  24   9      766.55      733.37       27.17 o
   5  24   9      177.40      184.42       27.45 o
   7  24   9      166.70      177.28       34.90 o
   8  24   9      307.90      258.99       37.50 o
   9  24   9      204.50      222.94       45.90 o
  -9  25   9       30.90       16.85       20.38 o
  -8  25   9       12.40       13.66       22.95 o
  -7  25   9       42.55       13.59       19.22 o
  -6  25   9      245.05      228.15       23.08 o
  -5  25   9        7.40        0.24        9.89 o
  -4  25   9      121.45      125.34       15.03 o
  -3  25   9       37.60       55.84       11.37 o
  -2  25   9      158.05      136.74       16.48 o
  -1  25   9       50.20        0.95       12.69 o
   0  25   9       26.20       28.71       13.13 o
   1  25   9      134.25      136.31       12.28 o
   2  25   9       30.90       33.81       10.48 o
   3  25   9      106.35      148.58       17.69 o
   4  25   9       23.30       26.10        8.46 o
   7  25   9       95.20       29.74       31.50 o
   8  25   9       30.30       13.30       29.40 o
   9  25   9      188.90      166.81       44.50 o
  -9  26   9      337.65      361.29       34.88 o
  -8  26   9      355.00      363.96       35.37 o
  -7  26   9     1058.30     1017.33       69.96 o
  -6  26   9      371.70      331.93       26.12 o
  -5  26   9       -9.60        0.41       16.80 o
  -4  26   9      113.30      133.58       12.51 o
  -3  26   9      873.15      850.27       39.96 o
  -2  26   9     1324.05     1306.51       57.01 o
  -1  26   9     1202.40     1184.55       47.42 o
   0  26   9       52.85       52.93       10.71 o
   1  26   9        2.90        4.36       10.77 o
   2  26   9      624.30      656.94       27.43 o
   3  26   9     1340.85     1341.30       92.86 o
   4  26   9      627.40      620.90       35.30 o
   7  26   9       60.90       74.76       31.70 o
   8  26   9      279.60      293.33       44.90 o
   9  26   9      498.10      401.70       65.90 o
  -9  27   9       92.40       80.72       36.80 o
  -8  27   9       43.80        0.06       24.32 o
  -7  27   9      -25.20        5.97       24.80 o
  -6  27   9      -15.75        5.65       15.29 o
  -5  27   9      330.95      329.04       25.56 o
  -4  27   9       50.55       31.21       12.95 o
  -3  27   9       90.95       85.80       14.67 o
  -2  27   9       99.35      102.78       14.55 o
  -1  27   9       90.85       70.63       14.23 o
   0  27   9      -12.90        0.60       11.00 o
   1  27   9      444.00      391.22       22.10 o
   2  27   9      124.35      134.61       13.48 o
   3  27   9        5.35        9.32       13.49 o
   4  27   9       63.60       76.79       26.70 o
   7  27   9      170.40      225.26       36.00 o
   8  27   9      190.60      201.97       47.20 o
  -8  28   9      339.55      321.99       34.95 o
  -7  28   9      113.45      142.87       24.74 o
  -6  28   9      188.05      182.94       22.43 o
  -5  28   9       43.20        8.04       21.00 o
  -4  28   9       78.80      113.36       14.72 o
  -3  28   9      251.45      271.66       18.45 o
  -2  28   9     1007.40      915.86       48.28 o
  -1  28   9      365.40      377.52       26.43 o
   0  28   9       56.25       45.87       16.43 o
   1  28   9       10.15       19.72       15.96 o
   2  28   9      397.75      391.49       30.90 o
   3  28   9      592.20      612.80       38.70 o
   4  28   9      402.30      438.27       38.50 o
   7  28   9       28.60       21.94       30.70 o
   8  28   9       84.00       93.30       39.80 o
  -8  29   9        3.65       37.54       23.32 o
  -7  29   9       -3.40        1.13       20.31 o
  -6  29   9      478.10      507.37       38.60 o
  -5  29   9      113.40       95.54       20.13 o
  -4  29   9      770.80      705.73       43.48 o
  -3  29   9      129.15      113.84       14.47 o
  -2  29   9       18.10        2.64       14.05 o
  -1  29   9       66.00        6.94       19.09 o
   0  29   9     1327.10     1208.61       72.72 o
   1  29   9      270.30      242.63       25.10 o
   2  29   9      688.75      607.38       38.43 o
   3  29   9      244.10      269.06       25.30 o
   4  29   9       73.80       99.29       25.00 o
   7  29   9      254.80      225.98       47.30 o
   8  29   9       99.60      120.32       41.10 o
  -8  30   9        0.45        4.38       18.92 o
  -7  30   9      -16.30        2.59       22.20 o
  -6  30   9       11.75        0.25       19.70 o
  -5  30   9       18.70        0.55       20.87 o
  -4  30   9       14.45        3.59       18.07 o
  -3  30   9       -7.60       16.94       12.89 o
  -2  30   9       32.60       51.91       14.71 o
  -1  30   9       29.15        2.90       14.54 o
   0  30   9       15.75       10.60       16.10 o
   1  30   9       35.50        3.12       17.10 o
   2  30   9       82.45       57.74       17.50 o
   3  30   9       61.10       33.60       16.04 o
   4  30   9      118.60       53.13       34.70 o
   7  30   9       15.80        0.66       32.90 o
   8  30   9       50.80        6.18       38.70 o
  -7  31   9       48.25      124.47       35.60 o
  -6  31   9       41.25       65.71       21.95 o
  -5  31   9     1021.80      900.13       52.16 o
  -4  31   9      208.45      195.40       24.81 o
  -3  31   9      354.15      382.25       28.19 o
  -2  31   9       54.25       52.11       16.16 o
  -1  31   9      287.70      275.93       25.56 o
   0  31   9      123.30      148.19       21.70 o
   1  31   9     1449.60     1399.95       73.58 o
   2  31   9      321.50      292.48       31.42 o
   3  31   9      182.50      149.67       38.20 o
   4  31   9       12.10       11.07       26.30 o
   7  31   9      366.40      464.20       66.10 o
  -7  32   9       95.90       24.12       48.00 o
  -6  32   9      175.35      119.29       33.41 o
  -5  32   9       10.35       23.18       26.43 o
  -4  32   9       86.35       95.67       23.41 o
  -3  32   9       75.00       71.51       17.23 o
  -2  32   9      547.15      542.69       38.05 o
  -1  32   9       32.60       24.78       15.78 o
   0  32   9       69.25       67.30       21.22 o
   1  32   9       22.20       20.30       16.14 o
   2  32   9      256.25      213.59       23.41 o
   3  32   9      104.70       96.83       32.00 o
   4  32   9      490.60      448.58       56.00 o
   7  32   9       35.70      102.31       46.20 o
  -6  33   9      194.30      129.43       35.72 o
  -5  33   9       62.80       43.70       32.00 o
  -4  33   9      223.00      246.24       33.16 o
  -3  33   9       48.80       54.03       19.56 o
  -2  33   9       83.75       59.53       17.96 o
  -1  33   9       16.15       25.45       15.84 o
   0  33   9      311.15      325.51       28.15 o
   1  33   9      176.75      170.02       25.05 o
   2  33   9      156.20      160.62       20.07 o
   3  33   9      -20.10        8.21       28.50 o
   4  33   9        4.30       49.15       33.00 o
  -6  34   9       74.15        5.16       33.25 o
  -5  34   9      -23.05       19.50       29.93 o
  -4  34   9       64.70       24.17       26.34 o
  -3  34   9      743.25      729.53       56.21 o
  -2  34   9       16.05       58.67       17.59 o
  -1  34   9      564.05      526.05       43.11 o
   0  34   9      -10.60        2.39       22.47 o
   1  34   9      215.50      162.67       27.52 o
   2  34   9       38.80       47.99       35.60 o
   3  34   9      872.50      775.72       79.70 o
   4  34   9       90.00       63.63       35.90 o
  -5  35   9       24.35        0.58       32.84 o
  -4  35   9        1.20        0.73       23.47 o
  -3  35   9      -10.25        6.06       24.89 o
  -2  35   9       21.90       11.43       25.25 o
  -1  35   9       32.70       17.53       23.23 o
   0  35   9        3.70        0.87       18.54 o
   1  35   9       32.60       46.14       22.79 o
   2  35   9       55.40       77.27       38.70 o
   3  35   9       43.50       12.72       40.80 o
  -5  36   9      -39.85        5.21       25.82 o
  -4  36   9      270.55      213.28       37.89 o
  -3  36   9       13.65        5.52       26.75 o
  -2  36   9      382.40      381.91       40.85 o
  -1  36   9      -25.30        1.19       26.11 o
   0  36   9       88.80       92.67       28.90 o
   1  36   9      -12.15        0.59       22.38 o
   2  36   9      323.40      362.59       58.00 o
   3  36   9       14.00       62.26       35.30 o
  -4  37   9      222.60      187.49       42.21 o
  -3  37   9       93.75      156.61       32.77 o
  -2  37   9      -14.95        2.67       19.67 o
  -1  37   9      100.05       64.14       30.13 o
   0  37   9      397.60      296.71       38.30 o
   1  37   9      163.75      103.65       29.76 o
   2  37   9      313.20      304.74       49.10 o
   3  37   9      128.60      114.68       45.20 o
  -3  38   9       49.70       48.08       24.57 o
  -2  38   9      -54.40        0.36       29.25 o
  -1  38   9       49.25       28.97       26.08 o
   0  38   9       14.00       10.09       27.86 o
   1  38   9       30.00       35.31       36.80 o
   2  38   9      -10.30       15.85       39.60 o
   3  38   9      129.10       85.17       55.60 o
  -2  39   9       11.40        1.09       32.08 o
  -1  39   9      138.45      173.95       32.97 o
   0  39   9      140.50      148.45       34.04 o
   1  39   9      549.60      374.67       76.30 o
   2  39   9      174.10      104.01       54.80 o
 -10   0  10      324.50      317.04       31.70 o
  -8   0  10       20.20        5.56       19.50 o
  -6   0  10      142.40      168.76        8.40 o
  -4   0  10       92.50       87.93        7.60 o
  -2   0  10      639.60      594.55       17.50 o
   0   0  10       11.00       11.01        4.50 o
   2   0  10       50.00       20.92        4.60 o
   4   0  10      153.20      150.77        8.40 o
   6   0  10      220.10      217.87       11.90 o
   8   0  10      102.30       80.51       13.00 o
  10   0  10       24.70       11.78       21.10 o
 -11   1  10      468.80      479.27       31.36 o
 -10   1  10      662.80      616.19       29.98 o
  -9   1  10       54.45       49.49       14.93 o
  -8   1  10       22.05       43.51       13.42 o
  -7   1  10      245.85      274.51       18.14 o
  -6   1  10     1064.15     1045.13       36.97 o
  -5   1  10     2327.35     2355.86       53.03 o
  -4   1  10     2643.25     2703.18       43.91 o
  -3   1  10       79.25       82.34        3.78 o
  -2   1  10      104.35       83.80        4.31 o
  -1   1  10      902.90      914.61       14.61 o
   0   1  10     3507.05     3343.21       54.40 o
   1   1  10     4520.90     4226.93       74.21 o
   2   1  10      655.00      678.81       11.14 o
   3   1  10      324.75      335.31        7.08 o
   4   1  10      355.45      335.28        8.74 o
   5   1  10     1439.05     1486.74       26.76 o
   6   1  10     2270.45     2179.64       43.83 o
   7   1  10     1189.60     1175.16       28.09 o
   8   1  10      340.60      312.18       14.93 o
   9   1  10       34.45       23.64       16.27 o
  10   1  10      271.05      224.94       30.84 o
  11   1  10      272.15      217.38       27.48 o
 -11   2  10       34.50       24.11       15.27 o
 -10   2  10       38.30       30.57       12.74 o
  -9   2  10       38.05       52.80       14.96 o
  -8   2  10     1389.45     1423.94       47.40 o
  -7   2  10       50.05       32.61       12.00 o
  -6   2  10     1650.80     1694.52       45.45 o
  -5   2  10      282.50      276.33        8.70 o
  -4   2  10      411.15      439.66        8.35 o
  -3   2  10      268.40      278.94        6.05 o
  -2   2  10     3655.15     3683.38       60.95 o
  -1   2  10        7.95        0.90        2.75 o
   0   2  10      877.60      887.42       15.79 o
   1   2  10      143.85      100.75        4.86 o
   2   2  10      520.40      556.95       10.00 o
   3   2  10       89.10       58.31        4.26 o
   4   2  10     3501.60     3438.55       56.14 o
   5   2  10      189.40      166.81        6.61 o
   6   2  10       13.60        9.22        4.24 o
   7   2  10       48.15       24.45        7.28 o
   8   2  10      884.40      909.87       25.42 o
   9   2  10       49.05        7.09       19.26 o
  10   2  10      613.20      607.13       36.36 o
  11   2  10       20.30        6.03       19.07 o
 -11   3  10       39.60       62.68       15.88 o
 -10   3  10       51.55       40.64       16.22 o
  -9   3  10      244.45      257.85       20.86 o
  -8   3  10       75.25       58.92       14.76 o
  -7   3  10       16.40       14.01        9.04 o
  -6   3  10      510.15      463.97       19.86 o
  -5   3  10      744.00      806.33       25.30 o
  -4   3  10       51.15       56.45        3.18 o
  -3   3  10      216.20      215.35        6.19 o
  -2   3  10       16.15       23.68        2.90 o
  -1   3  10      914.65      845.25       14.59 o
   0   3  10      539.30      545.41       10.25 o
   1   3  10      465.05      509.25        8.71 o
   2   3  10      776.55      725.24       13.12 o
   3   3  10       15.70        3.02        4.16 o
   4   3  10       19.55        0.07        3.16 o
   5   3  10      642.05      639.73       14.29 o
   6   3  10      488.40      448.91       14.25 o
   7   3  10      214.30      207.38       10.89 o
   8   3  10      254.35      247.24       13.92 o
   9   3  10       86.75       93.80       15.37 o
  10   3  10       27.70        0.10       17.45 o
  11   3  10      116.50      141.22       25.02 o
 -11   4  10      198.35      208.75       22.22 o
 -10   4  10      -13.05        4.93       14.04 o
  -9   4  10      683.70      646.18       32.85 o
  -8   4  10       72.05       46.72       13.37 o
  -7   4  10     4097.60     3911.54      125.56 o
  -6   4  10       11.80        9.42        6.12 o
  -5   4  10        8.60        7.69        4.91 o
  -4   4  10       91.65       98.76        4.63 o
  -3   4  10     7842.10     7458.44      127.82 o
  -2   4  10        6.10        3.74        2.82 o
  -1   4  10     9386.55     8864.68      144.70 o
   0   4  10       55.80       39.97        3.75 o
   1   4  10       48.80       54.22        3.29 o
   2   4  10      136.65      119.88        5.16 o
   3   4  10     5860.30     5849.92       91.57 o
   4   4  10      212.15      210.58        5.48 o
   5   4  10     2833.05     2911.88       55.15 o
   6   4  10       83.50       84.37        7.04 o
   7   4  10      421.65      395.37       15.23 o
   8   4  10        3.50        2.72        8.39 o
   9   4  10     2486.90     2390.15      105.13 o
  10   4  10       17.55        3.41       18.94 o
  11   4  10      313.45      303.80       34.01 o
 -11   5  10       30.00       13.31       22.10 o
 -10   5  10      107.70       99.17       18.31 o
  -9   5  10       22.60       29.36       13.74 o
  -8   5  10        8.85        3.10       11.62 o
  -7   5  10       86.25       70.39       12.94 o
  -6   5  10      261.05      278.01       15.70 o
  -5   5  10       61.35       89.21        7.44 o
  -4   5  10       10.65       13.33        4.60 o
  -3   5  10       86.85       87.01        4.12 o
  -2   5  10       86.30       69.04        3.94 o
  -1   5  10       34.70        9.85        3.08 o
   0   5  10      377.95      376.33        8.67 o
   1   5  10       75.70       75.01        4.18 o
   2   5  10      577.20      543.72       11.26 o
   3   5  10      246.90      207.20        7.42 o
   4   5  10        9.60        8.50        3.47 o
   5   5  10      116.65       80.06        5.81 o
   6   5  10       45.75       38.89        5.00 o
   7   5  10       49.10       17.48        7.02 o
   8   5  10      422.35      444.79       17.79 o
   9   5  10       33.95        5.82       14.60 o
  10   5  10       39.05       50.85       18.08 o
  11   5  10       54.40       13.46       31.70 o
 -11   6  10       49.50        8.03       21.50 o
 -10   6  10      290.30      300.02       24.29 o
  -9   6  10      -12.60        1.48       12.90 o
  -8   6  10     1834.20     1737.84       66.74 o
  -7   6  10       33.40       53.46       10.24 o
  -6   6  10      910.75      907.38       30.19 o
  -5   6  10      116.05      124.48        7.95 o
  -4   6  10     1269.40     1268.71       27.86 o
  -3   6  10        0.55        2.59        3.50 o
  -2   6  10     6150.10     5858.12      105.88 o
  -1   6  10      249.75      232.77        7.23 o
   0   6  10     2072.25     2024.57       34.12 o
   1   6  10      234.20      213.56        6.24 o
   2   6  10     1311.05     1366.19       23.41 o
   3   6  10       31.45        8.46        4.08 o
   4   6  10     4344.80     4306.76       60.76 o
   5   6  10       57.35       71.42        4.31 o
   6   6  10      470.50      485.53       13.43 o
   7   6  10       30.35       12.45        6.09 o
   8   6  10      873.85      877.56       27.90 o
   9   6  10       60.85       41.24       17.27 o
  10   6  10     1112.60     1010.91       85.60 o
  11   6  10      -11.60        0.18       31.30 o
 -11   7  10     1084.85     1121.20       81.79 o
 -10   7  10      249.05      242.68       23.01 o
  -9   7  10      606.75      555.99       32.07 o
  -8   7  10       76.30       75.84       13.02 o
  -7   7  10      236.00      230.55       14.24 o
  -6   7  10      114.95      136.67       11.43 o
  -5   7  10     2318.10     2338.88       55.73 o
  -4   7  10      605.00      627.30       16.08 o
  -3   7  10     1126.60     1167.77       18.53 o
  -2   7  10        6.60        1.79        4.23 o
  -1   7  10      997.30     1026.87       19.13 o
   0   7  10      332.40      323.38        8.04 o
   1   7  10     4736.85     4709.53       71.72 o
   2   7  10      269.60      279.33        7.08 o
   3   7  10      551.70      554.53       11.71 o
   4   7  10       27.90        3.35        3.93 o
   5   7  10     1455.60     1519.34       32.70 o
   6   7  10      245.70      244.25        9.40 o
   7   7  10     2284.40     2185.80       62.21 o
   8   7  10       24.50       24.45        9.79 o
   9   7  10      117.10       88.38       27.30 o
  10   7  10       94.60       90.49       32.20 o
  11   7  10      312.90      330.82       49.70 o
 -11   8  10       34.90        1.55       22.27 o
 -10   8  10      126.55      103.15       20.92 o
  -9   8  10       95.25      104.21       17.35 o
  -8   8  10       11.70       10.92       12.49 o
  -7   8  10       98.50       83.54       13.02 o
  -6   8  10        8.10       25.55        9.59 o
  -5   8  10       32.55       27.89        6.87 o
  -4   8  10      197.10      207.15        7.29 o
  -3   8  10      736.45      739.20       13.27 o
  -2   8  10       43.90       36.28        5.09 o
  -1   8  10       98.05      107.60        5.91 o
   0   8  10        5.75        0.08        5.10 o
   1   8  10       37.30       17.81        4.79 o
   2   8  10       80.25       43.78        5.21 o
   3   8  10      178.85      192.46        5.97 o
   4   8  10       26.25        0.26        3.48 o
   5   8  10      507.45      562.39       22.41 o
   6   8  10        8.30        3.28        7.45 o
   7   8  10      110.90      120.47        9.42 o
   8   8  10      124.75      108.46       17.80 o
   9   8  10      109.70      131.68       26.10 o
  10   8  10        1.20       21.33       28.10 o
  11   8  10       51.70       15.77       31.60 o
 -11   9  10      195.65      215.93       31.18 o
 -10   9  10     1625.30     1583.59       69.14 o
  -9   9  10      154.45      169.87       16.88 o
  -8   9  10      206.80      246.91       19.05 o
  -7   9  10        9.65       19.59       10.73 o
  -6   9  10     2716.70     2685.12       85.92 o
  -5   9  10      803.40      829.63       22.16 o
  -4   9  10     5679.65     5621.17      118.78 o
  -3   9  10      273.45      296.32        8.35 o
  -2   9  10       -2.25        0.81        4.95 o
  -1   9  10      866.05      843.72       17.66 o
   0   9  10     4470.80     4448.89       86.87 o
   1   9  10     1108.05     1184.56       21.66 o
   2   9  10     3759.25     3744.17       77.92 o
   3   9  10      100.65       98.39        4.92 o
   4   9  10       43.75       29.79        4.41 o
   5   9  10      154.45      180.18        8.88 o
   6   9  10     2875.05     2887.56       82.91 o
   7   9  10      190.10      200.02       17.78 o
   8   9  10     1428.15     1491.66       87.96 o
   9   9  10       24.10        2.50       21.20 o
  10   9  10      233.60      218.70       35.10 o
  11   9  10      108.30       85.38       33.60 o
 -11  10  10       33.05       75.97       23.42 o
 -10  10  10       31.80       19.69       17.93 o
  -9  10  10       94.00       84.78       18.56 o
  -8  10  10      339.15      303.50       20.58 o
  -7  10  10        4.05       17.90        9.85 o
[truncated: 312,326 more chars]
